# Supplementary material for: catena-Poly[[chlorido[1-(3-nitro­phen­yl)-2-(triphenyl­phospho­ranyl­idene)ethanone-κC 2]mercury(II)]-μ-chlorido]
Source: Acta Crystallogr Sect E Struct Rep Online. 2012 Oct 24;68(Pt 11):m1400–1. doi: 10.1107/S1600536812043073 (PMC3515143; doi:10.1107/S1600536812043073)
Supplement: Supplementary file 2 [file e-68-m1400-Isup2.hkl]

# 
# h,k,l, Fc-squared, Fo-squared, sigma(Fo-squared) and status flag 
# 
data_I
_shelx_title ' sad1 in P2(1)/c' 
_shelx_refln_list_code          4 
_shelx_F_calc_maximum      376.92 
_exptl_crystal_F_000      1344.00 
_reflns_d_resolution_high  0.7497 
 
loop_ 
 _symmetry_equiv_pos_as_xyz 
 'x, y, z' 
 '-x, y+1/2, -z+1/2' 
 '-x, -y, -z' 
 'x, -y-1/2, z-1/2' 
 
_cell_length_a    12.5885 
_cell_length_b     8.1026 
_cell_length_c    25.2308 
_cell_angle_alpha  90.000 
_cell_angle_beta  105.174 
_cell_angle_gamma  90.000 
 
_shelx_F_squared_multiplier     1.000 
 
loop_ 
 _refln_index_h 
 _refln_index_k 
 _refln_index_l 
 _refln_F_squared_calc 
 _refln_F_squared_meas 
 _refln_F_squared_sigma 
 _refln_observed_status 
   2   0   0      108.56      152.90     11.81 o 
   3   0   0      348.85      445.14     21.60 o 
   4   0   0    17241.02    16192.75    346.40 o 
   5   0   0    17527.23    17847.67    562.27 o 
   6   0   0    12253.59    12771.93    277.89 o 
   7   0   0     4212.36     4321.39    102.58 o 
   8   0   0    10217.96    10569.60    256.26 o 
   9   0   0     6622.13     6793.52    184.98 o 
  10   0   0     6718.67     6941.43    236.96 o 
  11   0   0     8729.14     8394.49    284.48 o 
  12   0   0      172.61      155.61     64.21 o 
  13   0   0     3489.44     3294.84    154.55 o 
  14   0   0     3893.56     3945.39    169.35 o 
  15   0   0     3421.89     3205.28    151.49 o 
  16   0   0      350.26      330.72     69.73 o 
   1   1   0      610.17      608.83     15.03 o 
   2   1   0    15235.15    15905.68    277.13 o 
   3   1   0      355.52      324.80     10.08 o 
   4   1   0    10226.41    10533.23    204.96 o 
   5   1   0     2192.69     2210.01     41.53 o 
   6   1   0     1810.93     1834.51     36.79 o 
   7   1   0       66.00       74.93      7.32 o 
   8   1   0      513.27      439.16     17.22 o 
   9   1   0      592.45      592.49     42.97 o 
  10   1   0     1463.48     1398.81     64.39 o 
  11   1   0        0.54       13.08     17.03 o 
  12   1   0      108.90      137.15     27.67 o 
  13   1   0        2.18      -15.94     25.15 o 
  14   1   0       21.08       15.96     30.13 o 
  15   1   0       61.93      124.91     37.12 o 
  16   1   0       46.62       82.25     58.54 o 
   0   2   0    29977.60    32115.70    680.47 o 
   1   2   0    30653.68    33193.52    496.27 o 
   2   2   0     6824.37     8117.68    124.75 o 
   3   2   0    21622.80    22807.26    367.12 o 
   4   2   0    46608.91    48409.55    835.77 o 
   5   2   0    66932.05    69297.52   1193.77 o 
   6   2   0    34276.29    34957.07    562.36 o 
   7   2   0        7.04       24.88      7.63 o 
   8   2   0     3713.50     3516.09     74.44 o 
   9   2   0     4234.20     4182.19     87.77 o 
  10   2   0    13800.49    14093.18    284.77 o 
  11   2   0     2833.94     3002.86     80.21 o 
  12   2   0       96.54       41.77     23.01 o 
  13   2   0     2540.65     2646.81     89.66 o 
  14   2   0     2173.37     2062.67     80.50 o 
  15   2   0      956.99     1108.03     90.95 o 
   1   3   0     1070.43     1023.80     20.80 o 
   2   3   0     3489.70     3463.35     61.13 o 
   3   3   0     2494.68     2594.63     48.01 o 
   4   3   0      223.39      236.93     10.15 o 
   5   3   0      910.57      793.88     24.52 o 
   6   3   0     1484.66     1380.36     35.94 o 
   7   3   0      986.61      947.17     38.66 o 
   8   3   0       54.41       69.84     13.58 o 
   9   3   0      419.26      427.77     23.96 o 
  10   3   0       15.58       33.98     20.48 o 
  11   3   0       40.90       57.25     18.17 o 
  12   3   0       25.14       30.57     23.67 o 
  13   3   0       13.54       -9.39     26.31 o 
  14   3   0      112.77      119.24     36.53 o 
  15   3   0      102.63      129.22     42.99 o 
   0   4   0    39153.01    41139.04    874.00 o 
   1   4   0    14315.58    14342.59    220.10 o 
   2   4   0     3189.99     3122.61     54.16 o 
   3   4   0      226.64      177.12     10.15 o 
   4   4   0    15582.35    14952.32    230.06 o 
   5   4   0    33404.95    33319.50    581.84 o 
   6   4   0    18271.61    17882.13    319.58 o 
   7   4   0      147.20      133.98     14.91 o 
   8   4   0    14877.80    14842.67    272.38 o 
   9   4   0    11954.49    11823.46    222.38 o 
  10   4   0     6787.65     6936.15    140.46 o 
  11   4   0     2123.81     2050.02     57.75 o 
  12   4   0      718.63      751.98     43.63 o 
  13   4   0     1544.90     1590.01     63.12 o 
  14   4   0     1962.68     2137.78     77.72 o 
  15   4   0      444.81      505.41     67.39 o 
   1   5   0       78.30       69.01      8.59 o 
   2   5   0      159.83      164.15     11.22 o 
   3   5   0     3641.32     3508.80     61.47 o 
   4   5   0     2579.79     2456.11     50.01 o 
   5   5   0       19.12        7.15     10.90 o 
   6   5   0      136.78      140.75     17.03 o 
   7   5   0      114.49      119.99     21.81 o 
   8   5   0      254.08      256.13     24.49 o 
   9   5   0      661.19      675.63     32.41 o 
  10   5   0      901.73      870.30     42.33 o 
  11   5   0      881.03      888.08     39.59 o 
  12   5   0       33.45       30.61     23.43 o 
  13   5   0        1.69       28.22     30.77 o 
  14   5   0      122.29      111.60     38.21 o 
   0   6   0    22424.31    22127.66    481.12 o 
   1   6   0    14894.18    14971.76    233.59 o 
   2   6   0     2234.74     2108.02     45.97 o 
   3   6   0      471.16      431.06     21.74 o 
   4   6   0     5557.18     5412.23    108.30 o 
   5   6   0     9084.46     9306.37    194.08 o 
   6   6   0     2636.80     2712.46     64.70 o 
   7   6   0        1.16      -13.90     14.53 o 
   8   6   0     1412.29     1381.24     52.53 o 
   9   6   0     4934.72     4963.05    110.01 o 
  10   6   0     3660.11     3563.12     86.89 o 
  11   6   0      869.03      965.94     47.39 o 
  12   6   0       73.43       67.50     26.27 o 
  13   6   0      948.92      987.92     49.97 o 
   1   7   0      455.51      475.90     35.59 o 
   2   7   0       51.03       33.26     12.31 o 
   3   7   0      587.55      551.18     25.82 o 
   4   7   0      294.41      354.13     26.93 o 
   5   7   0      475.65      537.14     36.57 o 
   6   7   0      520.74      552.08     29.35 o 
   7   7   0      489.15      538.34     30.87 o 
   8   7   0      607.24      565.29     40.08 o 
   9   7   0      303.69      337.84     29.10 o 
  10   7   0       34.97       42.09     23.96 o 
  11   7   0       14.17        2.21     25.61 o 
  12   7   0       16.45       72.24     31.61 o 
   0   8   0     4906.32     4982.95    180.89 o 
   1   8   0     2215.71     2390.29     65.84 o 
   2   8   0      106.93      121.90     29.56 o 
   3   8   0     4174.67     4418.66    137.39 o 
   4   8   0     7774.76     7576.90    187.56 o 
   5   8   0     5865.17     6001.55    217.79 o 
   6   8   0     1691.05     1666.69     75.67 o 
   7   8   0       69.66       46.73     25.57 o 
   8   8   0      373.70      365.84     50.65 o 
   9   8   0     1315.06     1263.92     87.72 o 
  10   8   0     1224.79     1361.87     66.43 o 
   1   9   0      892.94      839.35     53.38 o 
   2   9   0      747.25      631.52     47.46 o 
   3   9   0      446.74      463.63     37.65 o 
   4   9   0        4.04       -2.79     22.73 o 
   5   9   0      149.69      125.21     30.58 o 
   6   9   0        7.37       47.93     28.74 o 
   7   9   0        8.20        4.14     28.18 o 
   8   9   0       24.33       61.51     32.75 o 
   0  10   0     1236.53     1302.09    129.91 o 
   1  10   0     1474.07     1544.60     76.95 o 
   2  10   0      644.61      665.18     53.66 o 
   3  10   0       25.64       19.08     41.98 o 
   4  10   0      788.81      840.35    116.07 o 
   5  10   0      907.83     1065.80     76.99 o 
   6  10   0      265.92      404.01     75.05 o 
 -16   1   1     1810.01     1833.90     85.74 o 
 -15   1   1     1259.92     1326.11     68.47 o 
 -14   1   1      243.79      262.23     37.11 o 
 -13   1   1     2689.05     2527.90    109.70 o 
 -12   1   1     8243.63     8092.60    197.55 o 
 -11   1   1     6825.12     7115.29    154.83 o 
 -10   1   1      106.21      107.35     17.93 o 
  -9   1   1     2710.87     2645.81     59.82 o 
  -8   1   1     7966.38     7715.45    133.01 o 
  -7   1   1    32688.48    33686.07    542.71 o 
  -6   1   1    33116.16    33412.77    502.40 o 
  -5   1   1     2255.67     1984.73     68.41 o 
  -4   1   1    18092.54    18950.67    305.69 o 
  -3   1   1    35676.53    36613.37    631.57 o 
  -2   1   1    65567.79    70223.83   1204.75 o 
  -1   1   1    48461.71    54265.14    862.61 o 
   0   1   1     8471.11     9973.38    192.72 o 
   1   1   1    24272.34    28690.85    458.15 o 
   2   1   1   113205.52   111933.18   2376.58 o 
   3   1   1    40301.82    41486.99    661.88 o 
   4   1   1    32970.11    35160.61    562.56 o 
   5   1   1      680.63      802.61     18.62 o 
   6   1   1    41251.70    41313.89    619.87 o 
   7   1   1    28877.68    28558.31    431.53 o 
   8   1   1    14132.47    13944.51    232.19 o 
   9   1   1     1720.58     1611.56     69.23 o 
  10   1   1     1146.31     1217.16     43.30 o 
  11   1   1     3816.71     3627.16    102.53 o 
  12   1   1     5593.59     5530.93    145.31 o 
  13   1   1     2187.76     2131.08     79.24 o 
  14   1   1      366.05      319.54     42.00 o 
  15   1   1       83.01       68.79     35.98 o 
 -16   2   1       13.23       -2.99     89.59 o 
 -15   2   1      129.95      145.71     38.89 o 
 -14   2   1      670.20      635.56     52.80 o 
 -13   2   1        2.86        2.46     26.28 o 
 -12   2   1      104.75      112.59     23.24 o 
 -11   2   1        4.43       25.60     18.42 o 
 -10   2   1      139.80      159.31     18.40 o 
  -9   2   1        3.16       17.31     14.36 o 
  -8   2   1      344.25      292.87     18.70 o 
  -7   2   1      542.90      486.05     16.82 o 
  -6   2   1     3848.57     4279.59     83.79 o 
  -5   2   1      772.05      724.25     21.67 o 
  -4   2   1       28.66       25.70      6.66 o 
  -3   2   1     3447.72     3530.04     61.49 o 
  -2   2   1    10789.70    12226.49    186.06 o 
  -1   2   1    16553.63    19483.88    313.77 o 
   0   2   1       19.69       -4.37      4.81 o 
   1   2   1     6786.43     7620.20    117.03 o 
   2   2   1     3948.93     4521.48     76.19 o 
   3   2   1     1813.68     1919.56     36.43 o 
   4   2   1     5790.26     5842.99    108.22 o 
   5   2   1      323.07      310.15     12.41 o 
   6   2   1     1853.29     1790.71     37.86 o 
   7   2   1       67.08       69.52      9.17 o 
   8   2   1     2586.00     2365.40     54.92 o 
   9   2   1        2.62       13.56     10.98 o 
  10   2   1      628.47      522.89     45.85 o 
  11   2   1        2.98       -3.22     18.62 o 
  12   2   1      351.65      449.50     34.25 o 
  13   2   1      209.52      247.53     35.08 o 
  14   2   1       10.44       16.47     30.76 o 
  15   2   1       92.00       94.27     39.15 o 
 -15   3   1      172.36      145.44     41.00 o 
 -14   3   1        0.08      -29.28     29.28 o 
 -13   3   1      744.08      726.29     43.77 o 
 -12   3   1     6125.24     6354.88    146.64 o 
 -11   3   1     8030.56     7991.64    158.70 o 
 -10   3   1     5341.14     5318.59    110.71 o 
  -9   3   1       83.85       88.08     15.01 o 
  -8   3   1     6628.91     6740.14    133.22 o 
  -7   3   1    30313.54    29763.04    523.03 o 
  -6   3   1    24224.81    24197.13    426.21 o 
  -5   3   1     1404.46     1567.88     42.24 o 
  -4   3   1    15952.46    16425.77    268.25 o 
  -3   3   1    33638.49    34502.62    517.51 o 
  -2   3   1    66022.93    70048.69   1115.50 o 
  -1   3   1    43026.44    47857.13    766.46 o 
   0   3   1      905.70      869.29     19.24 o 
   1   3   1    22599.76    24751.26    372.87 o 
   2   3   1    27974.48    29344.49    471.76 o 
   3   3   1    32099.11    32943.22    494.81 o 
   4   3   1    18853.92    19202.82    312.76 o 
   5   3   1       12.18       75.75     45.85 o 
   6   3   1     5750.27     5536.27    107.49 o 
   7   3   1    17683.09    17295.29    309.86 o 
   8   3   1    14393.38    14583.77    265.77 o 
   9   3   1     2425.68     2361.87     64.27 o 
  10   3   1      840.34      846.61     36.39 o 
  11   3   1     6294.03     6399.28    131.13 o 
  12   3   1     8768.58     8854.38    194.39 o 
  13   3   1     1622.91     1646.39     63.82 o 
  14   3   1        7.44      -31.97     32.34 o 
  15   3   1      237.24      266.98     45.60 o 
 -15   4   1        0.36      -25.15     40.18 o 
 -14   4   1       94.45      123.13     35.32 o 
 -13   4   1        4.18       -2.97     28.03 o 
 -12   4   1        4.46      -18.20     18.20 o 
 -11   4   1      299.66      287.73     31.46 o 
 -10   4   1       30.71       32.75     17.89 o 
  -9   4   1     1767.46     1783.30     77.97 o 
  -8   4   1        4.78       13.02     17.14 o 
  -7   4   1      115.66      126.11     14.55 o 
  -6   4   1      290.85      297.31     17.32 o 
  -5   4   1     1191.61     1169.15     40.96 o 
  -4   4   1     2976.78     2856.94     50.35 o 
  -3   4   1     2011.56     1873.62     37.88 o 
  -2   4   1     1079.66     1238.89     25.78 o 
  -1   4   1       59.24       73.48      8.18 o 
   0   4   1     3307.54     3417.04     58.58 o 
   1   4   1       25.20       37.06      6.50 o 
   2   4   1       32.07       17.21      6.08 o 
   3   4   1     4412.58     4563.18     75.84 o 
   4   4   1     1462.54     1366.38     27.98 o 
   5   4   1     1628.54     1402.59     41.14 o 
   6   4   1      338.19      317.86     28.80 o 
   7   4   1      468.46      460.73     29.49 o 
   8   4   1      631.42      571.40     27.31 o 
   9   4   1       83.24      131.33     22.24 o 
  10   4   1        5.20       28.86     16.61 o 
  11   4   1      312.84      300.45     26.42 o 
  12   4   1      155.87      159.95     29.94 o 
  13   4   1      186.42      205.12     34.78 o 
  14   4   1      190.38      188.58     42.00 o 
 -14   5   1       99.50       43.41     33.79 o 
 -13   5   1      312.34      282.48     36.64 o 
 -12   5   1     2380.06     2470.24     79.18 o 
 -11   5   1     2946.95     3019.69     78.68 o 
 -10   5   1      826.93      947.32     47.10 o 
  -9   5   1      556.72      586.84     30.58 o 
  -8   5   1     7105.43     7532.26    149.16 o 
  -7   5   1    16654.81    17317.33    315.06 o 
  -6   5   1    19374.71    19402.84    348.82 o 
  -5   5   1     2459.69     2328.63     54.20 o 
  -4   5   1     2212.34     1999.06     42.67 o 
  -3   5   1    12521.93    11888.36    185.60 o 
  -2   5   1    26259.89    26951.22    409.01 o 
  -1   5   1    10122.35    10080.31    158.84 o 
   0   5   1       98.88      126.90     21.94 o 
   1   5   1     9219.39     9238.05    146.49 o 
   2   5   1    21994.30    22602.95    345.12 o 
   3   5   1    17694.51    17855.32    274.70 o 
   4   5   1     6354.54     6239.54    110.57 o 
   5   5   1        5.45       22.33     11.35 o 
   6   5   1     5996.13     5591.60    112.63 o 
   7   5   1     9005.09     9376.29    179.26 o 
   8   5   1     7529.71     7875.61    155.74 o 
   9   5   1     3714.91     3856.16     97.04 o 
  10   5   1      170.63      119.48     26.16 o 
  11   5   1     3740.50     3615.28     87.62 o 
  12   5   1     2656.88     2904.36     82.92 o 
  13   5   1      940.69     1087.57     57.54 o 
  14   5   1       46.44       57.59     40.41 o 
 -13   6   1       22.77       60.51     29.51 o 
 -12   6   1      399.61      411.77     34.05 o 
 -11   6   1      817.10      825.03     47.18 o 
 -10   6   1      138.67      140.26     25.81 o 
  -9   6   1     1619.72     1636.46     57.34 o 
  -8   6   1      442.71      496.27     34.36 o 
  -7   6   1      108.84      145.33     18.95 o 
  -6   6   1      379.40      410.21     23.81 o 
  -5   6   1      185.00      172.51     17.59 o 
  -4   6   1      931.03      907.55     32.05 o 
  -3   6   1      392.34      390.73     17.71 o 
  -2   6   1     1889.79     1757.35     56.00 o 
  -1   6   1     1043.62      986.51     31.70 o 
   0   6   1      127.00      114.31     11.62 o 
   1   6   1      534.34      463.26     30.23 o 
   2   6   1     1056.15     1020.05     27.09 o 
   3   6   1     1057.86     1025.87     31.52 o 
   4   6   1       69.86       84.13     15.69 o 
   5   6   1       35.37       59.46     14.61 o 
   6   6   1      230.26      273.68     23.15 o 
   7   6   1       15.85       17.37     15.91 o 
   8   6   1      100.83      111.83     25.82 o 
   9   6   1     1806.74     1739.12     53.40 o 
  10   6   1      580.90      573.74     33.76 o 
  11   6   1       67.23       62.74     23.76 o 
  12   6   1       66.06       75.83     26.85 o 
  13   6   1      292.30      353.72     43.85 o 
 -12   7   1     1769.15     1906.95    138.71 o 
 -11   7   1     1700.85     1751.88    119.79 o 
 -10   7   1       92.81      125.93     32.03 o 
  -9   7   1      423.17      528.66     43.90 o 
  -8   7   1     1480.08     1541.59     55.05 o 
  -7   7   1     3597.60     3530.88    127.88 o 
  -6   7   1     2761.30     2863.36    137.90 o 
  -5   7   1     1006.24     1003.47     36.13 o 
  -4   7   1      164.88      215.77     19.99 o 
  -3   7   1     6039.18     6091.93    123.37 o 
  -2   7   1    11475.51    11325.65    194.33 o 
  -1   7   1     7613.93     7683.05    127.29 o 
   0   7   1      621.38      645.46     24.76 o 
   1   7   1     4553.34     4454.21     85.32 o 
   2   7   1     9668.21     9503.65    195.93 o 
   3   7   1     7430.23     7580.89    146.91 o 
   4   7   1     3113.67     3228.61    107.74 o 
   5   7   1      947.03      896.01     39.74 o 
   6   7   1     4521.42     4350.06    104.20 o 
   7   7   1     5131.34     5235.29    121.10 o 
   8   7   1     2223.50     2330.61     66.73 o 
   9   7   1      163.33      166.98     24.72 o 
  10   7   1       11.41       30.26     22.40 o 
  11   7   1      528.06      535.86     39.07 o 
  12   7   1      885.90     1021.34     51.76 o 
 -11   8   1        0.09      -58.24     58.24 o 
 -10   8   1      105.32      110.41     34.00 o 
  -9   8   1      145.73      116.80     31.52 o 
  -8   8   1        6.38        7.99     31.69 o 
  -7   8   1       12.50       12.72     25.91 o 
  -6   8   1       69.26       76.13     27.50 o 
  -5   8   1        8.22       -7.01     23.32 o 
  -4   8   1      301.59      342.36     32.46 o 
  -3   8   1      203.46      195.58     26.83 o 
  -2   8   1        2.50       12.68     17.72 o 
  -1   8   1      410.45      381.06     28.15 o 
   0   8   1       80.48       63.93     24.57 o 
   1   8   1      766.49      684.67     30.16 o 
   2   8   1      558.81      465.28     39.30 o 
   3   8   1      416.87      396.69     31.19 o 
   4   8   1      692.05      584.49     52.13 o 
   5   8   1      242.91      226.92     38.15 o 
   6   8   1       32.59       76.09     25.69 o 
   7   8   1        1.98      -20.62     22.57 o 
   8   8   1       39.42       53.27     27.65 o 
   9   8   1       64.97       34.14     30.05 o 
  10   8   1       30.48       52.40     33.36 o 
  -9   9   1       48.73       35.48     54.04 o 
  -8   9   1      637.31      722.55     78.02 o 
  -7   9   1      948.32      968.03     54.57 o 
  -6   9   1      824.63      814.75     49.56 o 
  -5   9   1      148.12      107.95     36.70 o 
  -4   9   1      296.34      303.11     41.06 o 
  -3   9   1     2648.81     2694.08     99.87 o 
  -2   9   1     3278.75     3243.60     98.01 o 
  -1   9   1     1409.26     1505.94     58.32 o 
   0   9   1        4.86        1.14     21.35 o 
   1   9   1      699.86      676.82     53.94 o 
   2   9   1     3068.25     3104.85     93.35 o 
   3   9   1     4341.73     4410.97    122.52 o 
   4   9   1      942.63     1048.75     52.11 o 
   5   9   1       28.09        5.60     26.99 o 
   6   9   1     1149.72     1177.21     67.46 o 
   7   9   1     1423.16     1511.72    108.62 o 
   8   9   1      913.83     1104.16     99.06 o 
  -6  10   1        5.46      -10.70     58.72 o 
  -5  10   1        6.02      -10.36     29.80 o 
  -4  10   1      410.84      400.21     40.91 o 
  -3  10   1      417.67      403.49     44.26 o 
  -2  10   1       17.73      -29.39     29.39 o 
  -1  10   1        4.00       21.41     34.28 o 
   0  10   1       48.48       15.26     44.05 o 
   1  10   1      142.64      218.23     51.22 o 
   2  10   1       20.76       18.74     45.54 o 
   3  10   1      257.93      284.64     52.19 o 
   4  10   1      756.50      700.22     59.53 o 
   5  10   1      256.85      210.71     46.10 o 
 -16   0   2      121.98      151.24     61.00 o 
 -15   0   2      958.16      894.30     98.55 o 
 -14   0   2     3071.37     3200.27    153.06 o 
 -13   0   2     7128.37     7134.65    254.79 o 
 -12   0   2      964.69      844.77    119.46 o 
 -11   0   2     2599.05     2318.76    140.36 o 
 -10   0   2    17310.58    17791.63    452.21 o 
  -9   0   2     9186.27     9334.26    245.03 o 
  -8   0   2    24604.36    26010.52    558.41 o 
  -7   0   2     3380.70     3389.06     82.16 o 
  -6   0   2    15890.16    17538.93    377.00 o 
  -5   0   2    33214.40    35286.67    748.04 o 
  -4   0   2    24846.24    26016.16    552.44 o 
  -3   0   2     4486.48     4451.74     98.35 o 
  -2   0   2     1694.37     1830.21     48.56 o 
  -1   0   2    19026.43    22853.25    679.35 o 
   1   0   2    91862.69    81487.93   1713.87 o 
   2   0   2    12558.84    12927.09    275.29 o 
   3   0   2       70.17      177.09     12.50 o 
   4   0   2    26034.20    24560.37    653.54 o 
   5   0   2    71984.41    68296.00   1664.85 o 
   6   0   2    28062.83    28428.83    701.10 o 
   7   0   2      148.17      171.41     15.09 o 
   8   0   2     3337.29     3477.64     85.54 o 
   9   0   2    11599.18    12152.46    313.62 o 
  10   0   2    11944.37    12541.88    515.19 o 
  11   0   2     4656.53     4751.30    322.54 o 
  12   0   2      227.60      274.19     44.64 o 
  13   0   2      704.77      715.63     74.66 o 
  14   0   2     1462.27     1562.34     98.62 o 
  15   0   2     2956.74     3155.43    170.23 o 
 -16   1   2      142.09      109.23     43.54 o 
 -15   1   2      514.10      602.29     50.55 o 
 -14   1   2      206.67      212.93     48.06 o 
 -13   1   2      314.12      276.50     33.40 o 
 -12   1   2        0.08       39.24     23.34 o 
 -11   1   2     1075.86     1064.37     41.82 o 
 -10   1   2     1940.99     1766.26     51.92 o 
  -9   1   2      815.05      898.34     55.76 o 
  -8   1   2     1494.48     1406.12     33.21 o 
  -7   1   2     1226.51     1374.76     29.02 o 
  -6   1   2      225.39      202.34      9.07 o 
  -5   1   2      141.95      166.20      7.94 o 
  -4   1   2      249.38      228.27      8.14 o 
  -3   1   2     9476.52    10132.73    153.93 o 
  -2   1   2     6108.74     6427.22    106.17 o 
  -1   1   2     2972.73     3126.52     62.48 o 
   0   1   2    17225.44    20041.59    426.48 o 
   1   1   2        9.38        4.86      3.07 o 
   2   1   2    13898.36    15342.96    231.15 o 
   3   1   2     8866.37     9485.40    155.73 o 
   4   1   2     2709.14     2642.38     51.19 o 
   5   1   2     2635.70     2758.04     50.69 o 
   6   1   2      203.76      181.66     10.44 o 
   7   1   2     2681.63     2687.80     48.12 o 
   8   1   2      198.49      203.37     13.03 o 
   9   1   2       67.23       76.67     12.95 o 
  10   1   2     1197.10     1156.90     40.75 o 
  11   1   2      543.98      581.01     32.17 o 
  12   1   2       84.31      101.67     27.77 o 
  13   1   2       35.71       63.46     29.71 o 
  14   1   2       53.05       92.51     46.12 o 
  15   1   2        5.02      -10.07     34.36 o 
 -16   2   2       77.35       21.82     44.05 o 
 -15   2   2      408.20      463.64     48.28 o 
 -14   2   2     2306.51     2285.20     84.65 o 
 -13   2   2     4053.29     3837.12    125.65 o 
 -12   2   2     1246.44     1246.61     69.26 o 
 -11   2   2     3057.49     2978.79     78.10 o 
 -10   2   2     4887.55     4704.81     98.16 o 
  -9   2   2    15660.83    15712.99    284.50 o 
  -8   2   2    11340.30    10514.53    193.53 o 
  -7   2   2     1588.47     1468.93     32.61 o 
  -6   2   2    12153.43    12471.19    223.33 o 
  -5   2   2    90848.20    93660.39   1609.98 o 
  -4   2   2    52657.68    56170.47    895.74 o 
  -3   2   2    14007.76    14865.67    241.03 o 
  -2   2   2     5788.80     6416.89    106.21 o 
  -1   2   2    49013.93    53964.70    804.17 o 
   0   2   2   104753.58   111202.71   1653.67 o 
   1   2   2    20435.02    21798.88    377.70 o 
   2   2   2    19588.48    21067.29    317.05 o 
   3   2   2     3786.76     3715.84     60.29 o 
   4   2   2    20381.99    20297.75    328.65 o 
   5   2   2    35749.43    34959.93    637.72 o 
   6   2   2    20947.48    20781.29    365.77 o 
   7   2   2      321.04      272.75     13.55 o 
   8   2   2     1634.07     1485.04     39.37 o 
   9   2   2     9184.44     9169.41    175.14 o 
  10   2   2    19377.01    19757.70    362.16 o 
  11   2   2     2536.22     2658.25     74.24 o 
  12   2   2      123.40       91.26     22.74 o 
  13   2   2     1160.37     1091.24     57.85 o 
  14   2   2     2271.26     2246.40     99.79 o 
  15   2   2     1606.55     1741.22    106.72 o 
 -15   3   2       10.30       -4.07     35.87 o 
 -14   3   2        5.23        0.83     32.08 o 
 -13   3   2       97.83       93.38     27.38 o 
 -12   3   2      124.58      133.67     26.53 o 
 -11   3   2      447.51      501.11     32.74 o 
 -10   3   2      988.99     1017.76     36.98 o 
  -9   3   2       47.81       30.49     13.06 o 
  -8   3   2      128.62      117.91     14.37 o 
  -7   3   2       23.53       27.54     10.63 o 
  -6   3   2      650.24      648.77     23.10 o 
  -5   3   2      721.77      717.91     19.68 o 
  -4   3   2     2409.80     2479.94     47.01 o 
  -3   3   2     2282.82     2482.43     42.74 o 
  -2   3   2      770.96      930.01     19.98 o 
  -1   3   2      206.93      211.55      8.77 o 
   0   3   2      114.94       85.98      7.09 o 
   1   3   2      433.92      495.54     17.33 o 
   2   3   2      212.63      183.58      8.26 o 
   3   3   2     2093.24     2213.29     39.46 o 
   4   3   2     1125.21     1125.79     23.23 o 
   5   3   2      314.66      324.51     21.11 o 
   6   3   2     1087.91     1019.65     30.22 o 
   7   3   2      454.38      432.30     27.70 o 
   8   3   2      206.94      209.21     16.69 o 
   9   3   2      829.16      771.91     38.08 o 
  10   3   2      671.97      612.76     28.82 o 
  11   3   2      502.66      444.12     28.71 o 
  12   3   2       15.99       55.38     25.52 o 
  13   3   2       15.49       34.40     25.21 o 
  14   3   2      182.16      179.45     39.79 o 
  15   3   2        2.73      -20.06     38.61 o 
 -15   4   2      676.93      836.77     63.13 o 
 -14   4   2      967.35     1037.77     55.46 o 
 -13   4   2     1996.53     1899.22     92.41 o 
 -12   4   2      292.74      350.43     30.19 o 
 -11   4   2     1232.60     1197.28     44.05 o 
 -10   4   2     4176.98     4209.74     93.52 o 
  -9   4   2     3869.55     4049.43     88.50 o 
  -8   4   2    10350.28    10519.43    197.88 o 
  -7   4   2     1627.91     1532.34     41.75 o 
  -6   4   2     8537.84     8231.57    154.55 o 
  -5   4   2    30357.98    30356.31    492.05 o 
  -4   4   2    41854.73    42312.79    635.48 o 
  -3   4   2    15556.10    15605.63    255.75 o 
  -2   4   2      204.73      223.49     10.24 o 
  -1   4   2    15561.40    15311.34    234.63 o 
   0   4   2    43640.22    45314.94    726.21 o 
   1   4   2    25959.96    27457.82    414.95 o 
   2   4   2     1325.75     1221.97     27.86 o 
   3   4   2       30.32       61.20      8.89 o 
   4   4   2     9230.15     8802.31    139.44 o 
   5   4   2    23300.60    23224.78    410.96 o 
   6   4   2    13567.42    13468.20    245.27 o 
   7   4   2     3265.47     3277.50     79.29 o 
   8   4   2      520.64      475.39     29.86 o 
   9   4   2     6760.48     6788.22    150.37 o 
  10   4   2     8979.87     8940.28    174.57 o 
  11   4   2     4653.82     4723.77    104.92 o 
  12   4   2       81.34       88.44     28.42 o 
  13   4   2     1176.35     1288.39     66.14 o 
  14   4   2     2290.16     2492.60     95.68 o 
 -14   5   2       73.05      122.09     37.08 o 
 -13   5   2       42.43       61.44     25.19 o 
 -12   5   2      158.18      172.17     28.19 o 
 -11   5   2       56.25       58.92     22.64 o 
 -10   5   2      304.49      379.61     28.05 o 
  -9   5   2      266.94      314.47     23.91 o 
  -8   5   2      148.39      178.85     21.37 o 
  -7   5   2       61.28       67.81     15.54 o 
  -6   5   2      634.33      573.14     29.75 o 
  -5   5   2     1544.32     1479.93     39.74 o 
  -4   5   2      583.98      558.28     19.37 o 
  -3   5   2     2427.85     2211.81     44.90 o 
  -2   5   2      832.66      795.49     24.90 o 
  -1   5   2       43.15       40.75     10.16 o 
   0   5   2      190.40      186.13     10.60 o 
   1   5   2     1145.19     1136.83     26.79 o 
   2   5   2      101.51       80.27      9.89 o 
   3   5   2       45.98       52.30      8.77 o 
   4   5   2        3.45       11.75      9.03 o 
   5   5   2     1345.74     1351.09     41.33 o 
   6   5   2     1083.58     1063.70     34.78 o 
   7   5   2      711.05      760.07     33.79 o 
   8   5   2      232.30      261.33     21.56 o 
   9   5   2        4.41        2.09     16.63 o 
  10   5   2       18.57       12.28     17.59 o 
  11   5   2      393.43      398.14     30.71 o 
  12   5   2      435.20      485.26     35.95 o 
  13   5   2      119.35      137.76     41.49 o 
  14   5   2       53.56       87.28     38.48 o 
 -13   6   2     1953.33     2092.28    104.65 o 
 -12   6   2      189.49      252.29     36.56 o 
 -11   6   2      733.40      900.50     47.87 o 
 -10   6   2     3646.19     3728.90     90.96 o 
  -9   6   2     8687.77     8530.02    171.03 o 
  -8   6   2     2947.37     2985.50     73.05 o 
  -7   6   2      491.50      463.71     26.33 o 
  -6   6   2     1406.71     1543.74     44.53 o 
  -5   6   2     6889.86     7019.08    136.83 o 
  -4   6   2     4687.73     4477.04     91.99 o 
  -3   6   2     3984.96     3679.44     79.71 o 
  -2   6   2      159.09      174.21     12.45 o 
  -1   6   2    10177.63    10187.45    162.26 o 
   0   6   2    24593.04    25744.39    420.12 o 
   1   6   2    20240.86    20476.50    315.02 o 
   2   6   2     8324.29     7997.32    139.00 o 
   3   6   2      482.24      431.81     20.81 o 
   4   6   2     9677.49     9390.84    193.45 o 
   5   6   2    13985.51    14202.58    285.36 o 
   6   6   2     6812.15     6924.78    137.21 o 
   7   6   2      139.09      132.07     18.54 o 
   8   6   2      911.41      941.24     60.10 o 
   9   6   2     2101.38     2283.25    103.06 o 
  10   6   2     3422.97     3564.63     87.95 o 
  11   6   2      881.16      848.00     57.32 o 
  12   6   2       14.09       52.14     26.85 o 
  13   6   2      220.08      298.25     40.25 o 
 -12   7   2      148.84      205.46     34.53 o 
 -11   7   2       27.86       51.74     32.35 o 
 -10   7   2       70.93       76.86     27.87 o 
  -9   7   2       85.89       76.19     23.95 o 
  -8   7   2      939.46      920.76     60.53 o 
  -7   7   2      780.22      725.36     36.63 o 
  -6   7   2     1164.61     1110.07     62.18 o 
  -5   7   2     1173.30     1184.72     42.72 o 
  -4   7   2       43.00       27.28     15.17 o 
  -3   7   2     1241.98     1214.95     41.05 o 
  -2   7   2     1008.07      911.30     31.50 o 
  -1   7   2      331.06      286.54     17.96 o 
   0   7   2       47.91       60.66     13.38 o 
   1   7   2       32.36       37.69     12.98 o 
   2   7   2       90.88       99.72     18.06 o 
   3   7   2       91.49       96.60     18.22 o 
   4   7   2       44.58       39.51     17.60 o 
   5   7   2      111.23      104.53     20.91 o 
   6   7   2      272.61      271.91     26.14 o 
   7   7   2      388.98      368.58     27.13 o 
   8   7   2       42.69       55.14     20.61 o 
   9   7   2        6.85        1.09     23.51 o 
  10   7   2        6.21        1.41     25.71 o 
  11   7   2       71.64       94.84     33.00 o 
  12   7   2       83.59       78.44     42.10 o 
 -11   8   2      288.05      371.34     47.42 o 
 -10   8   2     1265.39     1371.84     71.77 o 
  -9   8   2     1688.52     1816.59     75.91 o 
  -8   8   2      648.17      701.20     41.26 o 
  -7   8   2       93.74      111.15     24.95 o 
  -6   8   2     1396.72     1532.20     54.28 o 
  -5   8   2     2913.37     3050.09     81.05 o 
  -4   8   2     3229.16     3417.54     86.71 o 
  -3   8   2     2463.56     2471.60     68.10 o 
  -2   8   2     1332.42     1443.61     44.33 o 
  -1   8   2      288.16      350.30     23.64 o 
   0   8   2     4167.91     4302.25     92.38 o 
   1   8   2     4597.66     4630.70     99.83 o 
   2   8   2      891.13      825.65     36.59 o 
   3   8   2      604.14      510.76     31.93 o 
   4   8   2     5618.24     5686.53    131.33 o 
   5   8   2     6677.18     6717.06    152.89 o 
   6   8   2     2717.89     2731.51     86.42 o 
   7   8   2      347.27      352.75     35.22 o 
   8   8   2      505.44      531.52     48.51 o 
   9   8   2     1416.49     1364.27     80.82 o 
  10   8   2      960.18     1007.78     74.63 o 
  -9   9   2       11.48       15.48     45.33 o 
  -8   9   2       15.56       12.69     39.43 o 
  -7   9   2        6.07      -11.61     33.43 o 
  -6   9   2      164.27      147.79     34.32 o 
  -5   9   2       64.85       52.98     29.49 o 
  -4   9   2       32.68       18.71     26.67 o 
  -3   9   2       28.54       19.33     25.69 o 
  -2   9   2      150.51      185.33     31.90 o 
  -1   9   2      289.43      260.99     42.31 o 
   0   9   2      486.51      541.64     36.75 o 
   1   9   2        4.99        8.78     28.30 o 
   2   9   2      559.42      560.74     46.12 o 
   3   9   2      673.35      675.21     52.22 o 
   4   9   2      224.35      250.93     41.11 o 
   5   9   2       28.17       -2.45     31.03 o 
   6   9   2      218.43      171.23     41.26 o 
   7   9   2       77.29       81.76     38.03 o 
   8   9   2        3.48       39.76     40.21 o 
  -6  10   2      158.52      133.15     40.92 o 
  -5  10   2      987.08     1075.60     65.41 o 
  -4  10   2     1452.95     1494.88     72.99 o 
  -3  10   2      708.79      710.52     60.18 o 
  -2  10   2      235.40      122.44     55.25 o 
  -1  10   2     2141.50     2312.77    150.07 o 
   0  10   2     1451.30     1503.89     91.77 o 
   1  10   2     1075.10     1284.17    134.39 o 
   2  10   2      171.96      196.15     80.63 o 
   3  10   2       52.53       79.83     38.81 o 
   4  10   2      395.42      514.69     63.24 o 
   5  10   2     1099.95     1181.57    101.47 o 
 -16   1   3     1280.65     1287.22     71.95 o 
 -15   1   3     1900.13     1906.38     79.23 o 
 -14   1   3      816.11      727.18     48.58 o 
 -13   1   3      606.61      634.04     43.75 o 
 -12   1   3     9287.49     9190.75    219.30 o 
 -11   1   3    11382.10    11282.29    231.87 o 
 -10   1   3     2199.80     2214.76     81.50 o 
  -9   1   3      251.34      258.61     25.75 o 
  -8   1   3    19132.40    19435.86    318.33 o 
  -7   1   3    39136.38    39635.41    595.45 o 
  -6   1   3    31805.05    31660.61    476.15 o 
  -5   1   3    16845.27    18227.95    275.87 o 
  -4   1   3      111.85       89.18     10.12 o 
  -3   1   3     9157.94     9525.92    144.62 o 
  -2   1   3    70398.41    74918.85   1189.77 o 
  -1   1   3    65959.21    71510.44   1230.20 o 
   0   1   3    23780.87    24715.12    428.02 o 
   1   1   3      679.55      686.82     14.40 o 
   2   1   3    41585.87    41487.84    661.80 o 
   3   1   3    75234.86    74765.85   1113.25 o 
   4   1   3    59382.43    60117.90    896.03 o 
   5   1   3     1947.54     2179.70     41.82 o 
   6   1   3    16615.36    16491.12    252.36 o 
   7   1   3    20341.26    19938.20    304.29 o 
   8   1   3    17521.17    16238.33    290.09 o 
   9   1   3     4130.43     4098.87     84.55 o 
  10   1   3        0.41        9.33     25.20 o 
  11   1   3     6199.72     6212.85    138.55 o 
  12   1   3     4122.83     4238.52    212.94 o 
  13   1   3     1066.79     1062.41     58.20 o 
  14   1   3      889.25      881.89     57.20 o 
  15   1   3       13.33       -6.04     36.59 o 
 -16   2   3      119.96      139.73     44.64 o 
 -15   2   3       28.04       -9.34     32.71 o 
 -14   2   3       53.29       46.55     31.68 o 
 -13   2   3      737.07      755.57     48.52 o 
 -12   2   3      512.53      568.73     44.48 o 
 -11   2   3       99.91      153.52     21.89 o 
 -10   2   3     2614.11     2539.28     76.68 o 
  -9   2   3     1182.20     1231.14     51.87 o 
  -8   2   3       70.83       64.64     12.00 o 
  -7   2   3      100.44      108.27     11.57 o 
  -6   2   3      974.96     1002.11     21.69 o 
  -5   2   3      254.56      271.36     15.30 o 
  -4   2   3     1426.65     1374.09     28.39 o 
  -3   2   3     1657.54     1708.30     29.96 o 
  -2   2   3      713.12      711.06     16.75 o 
  -1   2   3     1466.78     1439.91     25.46 o 
   0   2   3     1023.72     1085.34     21.73 o 
   1   2   3     5082.70     5721.13     95.48 o 
   2   2   3     4195.16     4449.77     75.76 o 
   3   2   3     1863.58     1981.16     35.06 o 
   4   2   3     1769.97     1847.21     33.44 o 
   5   2   3      511.50      482.07     17.26 o 
   6   2   3        2.19       15.34      7.45 o 
   7   2   3     1485.24     1445.06     34.06 o 
   8   2   3     1592.33     1447.33     39.43 o 
   9   2   3     1241.66     1318.21     73.68 o 
  10   2   3       28.75       44.41     17.57 o 
  11   2   3       76.24      105.12     27.98 o 
  12   2   3        0.32      -24.08     24.08 o 
  13   2   3       11.87       14.78     28.27 o 
  14   2   3        0.97      -16.47     32.17 o 
  15   2   3       32.15        3.68     37.42 o 
 -15   3   3      465.00      414.24     49.31 o 
 -14   3   3        8.51        3.99     30.19 o 
 -13   3   3     1259.94     1268.60     53.92 o 
 -12   3   3     6498.33     6684.60    152.32 o 
 -11   3   3     6348.27     6302.27    163.05 o 
 -10   3   3     4892.81     4672.74     99.34 o 
  -9   3   3     1199.69     1234.62     77.13 o 
  -8   3   3     1243.44     1292.02     37.10 o 
  -7   3   3    14845.37    14640.30    263.83 o 
  -6   3   3    25789.77    24899.47    437.08 o 
  -5   3   3     2330.72     2247.66     44.23 o 
  -4   3   3      455.22      402.26     25.53 o 
  -3   3   3    52992.38    55764.90    832.60 o 
  -2   3   3   104272.98   113070.78   1682.03 o 
  -1   3   3    45281.29    47295.11    706.90 o 
   0   3   3     4076.53     4124.06     66.97 o 
   1   3   3     4920.98     5020.53     80.50 o 
   2   3   3    19825.63    20406.60    308.72 o 
   3   3   3    46108.01    50082.22    799.97 o 
   4   3   3    15063.11    15244.02    249.43 o 
   5   3   3       34.75       73.02     18.54 o 
   6   3   3     7795.28     7540.05    141.84 o 
   7   3   3     4507.53     4351.44    120.67 o 
   8   3   3    11492.67    11872.92    219.48 o 
   9   3   3     9264.76     9221.97    175.82 o 
  10   3   3      160.99      154.54     19.31 o 
  11   3   3     4675.13     4599.74    206.91 o 
  12   3   3     6930.71     6881.81    177.52 o 
  13   3   3     3576.85     3730.27    114.84 o 
  14   3   3     1664.15     1751.09     78.09 o 
  15   3   3        7.38       74.04     46.93 o 
 -15   4   3        4.15      -28.05     39.88 o 
 -14   4   3       10.85       19.81     31.59 o 
 -13   4   3       34.40       38.58     27.68 o 
 -12   4   3        2.26       -4.72     20.22 o 
 -11   4   3       13.36       34.72     19.45 o 
 -10   4   3       39.98       23.90     17.33 o 
  -9   4   3      504.21      419.10     25.27 o 
  -8   4   3      116.11      124.31     22.76 o 
  -7   4   3       19.66       22.18     11.24 o 
  -6   4   3        5.17        1.59      8.87 o 
  -5   4   3     1267.34     1292.05     32.16 o 
  -4   4   3     2849.77     2733.12     53.72 o 
  -3   4   3     1230.38     1231.76     27.37 o 
  -2   4   3      820.93      865.30     22.13 o 
  -1   4   3     2356.63     2481.48     44.46 o 
   0   4   3       68.75       70.44      8.47 o 
   1   4   3       51.03       42.43      6.50 o 
   2   4   3      145.74      156.12     13.69 o 
   3   4   3     4003.04     4141.71     74.37 o 
   4   4   3     1248.18     1136.72     25.17 o 
   5   4   3       38.45       62.86     11.00 o 
   6   4   3     1640.06     1502.11     39.85 o 
   7   4   3      709.60      697.46     26.66 o 
   8   4   3      338.47      293.37     20.62 o 
   9   4   3      108.19      110.83     17.52 o 
  10   4   3      414.36      462.78     28.67 o 
  11   4   3        2.68      -17.46     18.27 o 
  12   4   3       44.49       54.07     31.50 o 
  13   4   3      210.41      178.98     33.28 o 
  14   4   3      432.58      488.47     46.61 o 
 -14   5   3       70.20       63.22     34.68 o 
 -13   5   3      270.72      281.72     37.40 o 
 -12   5   3     1407.98     1475.61     53.85 o 
 -11   5   3     2453.75     2581.19     70.52 o 
 -10   5   3      985.42      934.30     39.01 o 
  -9   5   3        0.03        3.48     15.07 o 
  -8   5   3     3877.69     4007.99     88.38 o 
  -7   5   3    23170.99    23496.52    420.57 o 
  -6   5   3    18880.05    18861.38    451.58 o 
  -5   5   3     7369.44     6875.50    132.18 o 
  -4   5   3       35.41       87.47     18.35 o 
  -3   5   3     8873.63     8864.43    140.94 o 
  -2   5   3    21627.90    21463.39    327.10 o 
  -1   5   3    16142.75    15983.77    246.43 o 
   0   5   3      148.83      197.07     15.72 o 
   1   5   3     7044.82     6933.30    112.14 o 
   2   5   3    15150.96    15063.15    232.86 o 
   3   5   3    24675.79    24781.06    377.45 o 
   4   5   3     8201.30     8083.84    152.16 o 
   5   5   3       92.65      104.97     13.02 o 
   6   5   3     1216.12     1193.28     49.31 o 
   7   5   3    10333.37    10541.65    199.26 o 
   8   5   3    10998.62    10824.76    206.05 o 
   9   5   3     5362.00     5428.08    114.93 o 
  10   5   3      377.62      415.61     33.39 o 
  11   5   3     1302.78     1297.31     48.28 o 
  12   5   3     2061.80     2192.49     73.14 o 
  13   5   3     1125.53     1320.16    105.74 o 
 -13   6   3       36.02       21.41     34.84 o 
 -12   6   3       38.22       54.80     27.76 o 
 -11   6   3      165.51      169.40     28.01 o 
 -10   6   3       76.34      111.11     24.54 o 
  -9   6   3      311.05      348.11     28.08 o 
  -8   6   3       47.42       80.35     20.37 o 
  -7   6   3       51.71       49.98     18.14 o 
  -6   6   3      380.29      375.22     24.44 o 
  -5   6   3       20.41       30.94     13.60 o 
  -4   6   3     2045.36     1972.61     49.13 o 
  -3   6   3      968.45      899.10     27.09 o 
  -2   6   3      933.30      923.21     24.94 o 
  -1   6   3     1452.35     1302.18     33.31 o 
   0   6   3     1664.55     1514.95     36.76 o 
   1   6   3     2919.42     2898.57     68.36 o 
   2   6   3        3.62       -2.07      8.14 o 
   3   6   3      512.35      523.30     20.50 o 
   4   6   3       13.17        6.59     11.35 o 
   5   6   3      173.58      207.88     17.74 o 
   6   6   3      226.53      226.90     19.80 o 
   7   6   3       42.02       56.13     16.94 o 
   8   6   3       29.32       26.16     17.14 o 
   9   6   3      265.67      250.93     25.70 o 
  10   6   3       51.66       45.74     23.43 o 
  11   6   3      188.67      227.52     29.52 o 
  12   6   3      201.84      159.76     34.03 o 
  13   6   3      296.33      318.96     70.93 o 
 -12   7   3     1674.08     1715.68     75.43 o 
 -11   7   3     3635.17     3695.70    118.86 o 
 -10   7   3     1418.50     1435.46     57.06 o 
  -9   7   3        6.64        7.09     21.68 o 
  -8   7   3     1506.76     1516.81     53.62 o 
  -7   7   3     4970.92     4943.01    143.99 o 
  -6   7   3     3755.73     3672.64     91.10 o 
  -5   7   3      607.67      563.53     44.37 o 
  -4   7   3     1386.18     1324.66     44.39 o 
  -3   7   3     6341.50     6384.25    126.05 o 
  -2   7   3     6435.53     6703.64    131.28 o 
  -1   7   3     6833.88     7073.00    126.96 o 
   0   7   3     2804.35     2786.35     59.99 o 
   1   7   3      347.97      377.76     20.95 o 
   2   7   3     5241.09     5134.92    105.44 o 
   3   7   3     8663.07     8794.32    185.79 o 
   4   7   3     7432.70     7371.17    235.69 o 
   5   7   3      884.47      951.81     40.48 o 
   6   7   3     1820.02     1707.25     57.04 o 
   7   7   3     5228.62     5178.14    127.48 o 
   8   7   3     3759.64     3824.80    168.20 o 
   9   7   3      635.83      750.63     43.56 o 
  10   7   3      223.49      315.50     63.65 o 
  11   7   3     1167.83     1186.58     59.00 o 
 -11   8   3       15.70       -9.75     40.75 o 
 -10   8   3       55.57       58.24     31.81 o 
  -9   8   3      191.84      182.80     31.60 o 
  -8   8   3      179.61      172.01     29.30 o 
  -7   8   3       12.12       26.43     22.51 o 
  -6   8   3       32.63       61.97     22.46 o 
  -5   8   3      146.52      179.55     24.86 o 
  -4   8   3      154.34      141.45     22.36 o 
  -3   8   3       53.56       12.84     20.62 o 
  -2   8   3       46.44       47.36     16.30 o 
  -1   8   3       62.89       54.54     16.84 o 
   0   8   3      243.27      195.52     23.78 o 
   1   8   3      745.95      708.53     32.59 o 
   2   8   3      192.93      208.59     22.83 o 
   3   8   3      104.94       85.20     20.66 o 
   4   8   3      253.85      250.99     29.73 o 
   5   8   3      123.48      154.63     25.90 o 
   6   8   3      164.25      203.55     30.36 o 
   7   8   3       18.14        9.63     26.66 o 
   8   8   3      781.71      757.50     54.85 o 
   9   8   3      434.73      362.52     45.82 o 
  10   8   3       50.08       62.92     42.38 o 
  -9   9   3       51.79       90.09     45.77 o 
  -8   9   3      303.41      408.99     46.40 o 
  -7   9   3     1338.41     1376.88     66.82 o 
  -6   9   3     1338.46     1286.62     68.11 o 
  -5   9   3      397.04      384.25     39.44 o 
  -4   9   3      131.96      136.84     30.79 o 
  -3   9   3     1625.24     1686.76     66.86 o 
  -2   9   3     2675.85     2824.74     91.78 o 
  -1   9   3     2548.18     2650.59     93.08 o 
   0   9   3      261.79      291.28     32.99 o 
   1   9   3      416.74      339.39     48.79 o 
   2   9   3     1293.02     1300.87     67.68 o 
   3   9   3     3038.75     3044.25    111.89 o 
   4   9   3     1831.85     1950.02    131.66 o 
   5   9   3      192.84      242.07     42.00 o 
   6   9   3      444.48      477.67     56.70 o 
   7   9   3     2059.95     2232.07    102.30 o 
   8   9   3      952.28      939.23     71.23 o 
  -6  10   3       30.34       63.49     49.70 o 
  -5  10   3       66.36       77.89     75.41 o 
  -4  10   3      168.99      203.41     50.55 o 
  -3  10   3      132.45      137.38     61.22 o 
  -2  10   3        3.20        7.47     44.80 o 
  -1  10   3       16.84       27.09     39.42 o 
   0  10   3       38.34       65.16     46.14 o 
   1  10   3        8.79      -40.17     40.17 o 
   2  10   3        7.23       48.56     44.42 o 
   3  10   3       12.43       25.79     37.48 o 
   4  10   3      259.58      238.52     48.72 o 
   5  10   3      635.01      613.66     61.04 o 
 -16   0   4       54.71       83.83     76.90 o 
 -15   0   4       42.93        8.60     56.74 o 
 -14   0   4     3159.39     3217.76    185.91 o 
 -13   0   4     6155.30     6119.75    222.60 o 
 -12   0   4     4278.86     4165.48    160.89 o 
 -11   0   4     1185.73     1234.99     69.47 o 
 -10   0   4    12749.04    12556.72    324.93 o 
  -9   0   4    39730.75    40618.52    866.55 o 
  -8   0   4    28170.04    29418.83    629.69 o 
  -7   0   4     9743.67    10057.16    221.70 o 
  -6   0   4    22024.48    23390.86    499.43 o 
  -5   0   4    36141.67    38087.70    805.89 o 
  -4   0   4    22975.07    24480.93    519.77 o 
  -3   0   4    64759.85    68193.84   1434.66 o 
  -2   0   4     3899.56     4532.35    138.82 o 
  -1   0   4    20714.90    23081.73    585.78 o 
   0   0   4    26517.09    28148.57    614.04 o 
   1   0   4    88067.22    82070.89   1728.81 o 
   2   0   4    41522.50    42367.69    894.37 o 
   3   0   4    17875.49    18982.05    405.01 o 
   4   0   4    12347.09    12041.75    260.53 o 
   5   0   4    37824.34    37357.63    793.21 o 
   6   0   4    19440.93    18688.86    403.11 o 
   7   0   4     3216.64     2854.21     72.05 o 
   8   0   4      736.95      652.63     30.17 o 
   9   0   4    17412.82    17655.83    447.27 o 
  10   0   4    32069.81    32890.61    817.43 o 
  11   0   4     3879.83     3969.41    157.28 o 
  12   0   4      200.69      269.81     61.97 o 
  13   0   4      902.28      923.53     77.60 o 
  14   0   4      192.10      221.23     55.84 o 
  15   0   4      613.12      537.96     77.17 o 
 -16   1   4       28.32       62.22     41.29 o 
 -15   1   4       40.17       43.50     34.45 o 
 -14   1   4       22.18       10.69     27.26 o 
 -13   1   4      301.43      299.73     33.10 o 
 -12   1   4       24.60       34.44     21.27 o 
 -11   1   4       96.90      103.99     18.84 o 
 -10   1   4      583.87      617.72     29.01 o 
  -9   1   4      281.97      258.72     19.37 o 
  -8   1   4      153.83      143.93     11.54 o 
  -7   1   4     3125.35     2994.33     52.23 o 
  -6   1   4       43.22       52.93      7.61 o 
  -5   1   4      120.47      149.98      7.39 o 
  -4   1   4        8.94       -4.10      4.10 o 
  -3   1   4     7473.36     8289.88    126.54 o 
  -2   1   4    10492.60    11589.11    175.97 o 
  -1   1   4     2344.46     2399.04     45.71 o 
   0   1   4      235.33      249.94     12.02 o 
   1   1   4     1217.63     1346.33     24.13 o 
   2   1   4      973.12     1155.44     23.49 o 
   3   1   4       53.10       57.86      7.72 o 
   4   1   4      522.29      461.50     12.62 o 
   5   1   4     1263.51     1206.82     24.62 o 
   6   1   4     1705.03     1841.23     38.31 o 
   7   1   4        1.65        7.42      7.80 o 
   8   1   4      646.09      636.15     21.22 o 
   9   1   4      735.35      714.12     29.61 o 
  10   1   4      532.69      532.26     29.97 o 
  11   1   4        6.64        8.74     18.23 o 
  12   1   4        2.05       39.21     26.33 o 
  13   1   4      180.76      214.18     36.64 o 
  14   1   4       65.15       34.29     32.68 o 
  15   1   4       13.64      -37.64     37.64 o 
 -16   2   4        6.15      -13.63     38.08 o 
 -15   2   4      531.99      547.89     48.72 o 
 -14   2   4     2445.04     2443.45     87.21 o 
 -13   2   4     5391.70     5411.95    214.17 o 
 -12   2   4      717.95      765.26     39.64 o 
 -11   2   4       26.60       41.15     18.13 o 
 -10   2   4     3705.60     3698.90     83.17 o 
  -9   2   4    13610.46    13415.57    244.42 o 
  -8   2   4    25260.79    24026.04    423.98 o 
  -7   2   4     1301.78     1140.02     33.18 o 
  -6   2   4    10804.84    11068.80    171.53 o 
  -5   2   4    23594.73    23237.56    350.55 o 
  -4   2   4    48949.52    50977.66    761.73 o 
  -3   2   4    72322.03    76829.46   1143.59 o 
  -2   2   4    27913.95    30940.87    496.29 o 
  -1   2   4    10453.35    11418.03    173.32 o 
   0   2   4    69616.19    74193.57   1103.29 o 
   1   2   4    16202.42    16073.90    259.81 o 
   2   2   4    17073.90    17979.36    271.45 o 
   3   2   4     4722.85     5587.71     89.27 o 
   4   2   4    24642.70    24773.88    374.26 o 
   5   2   4    65174.88    67501.89   1006.76 o 
   6   2   4    28310.15    28863.54    467.49 o 
   7   2   4     3515.40     3127.29     61.15 o 
   8   2   4       12.73       83.97     54.31 o 
   9   2   4     3481.47     3329.33     73.00 o 
  10   2   4    11306.45    11758.48    241.70 o 
  11   2   4     7144.64     7217.26    159.02 o 
  12   2   4       42.52       26.58     22.73 o 
  13   2   4      348.23      406.02     42.48 o 
  14   2   4     2206.69     2390.27     91.56 o 
  15   2   4     2132.08     2134.82     91.91 o 
 -15   3   4       32.15       30.00     37.02 o 
 -14   3   4       15.52       59.94     32.51 o 
 -13   3   4       13.73      -11.04     24.39 o 
 -12   3   4      198.90      199.12     27.77 o 
 -11   3   4      365.05      424.88     27.51 o 
 -10   3   4      234.55      256.01     21.73 o 
  -9   3   4       24.95       22.26     13.00 o 
  -8   3   4      263.66      247.97     17.41 o 
  -7   3   4      127.20      110.30     16.00 o 
  -6   3   4     1214.99     1320.72     32.18 o 
  -5   3   4     1520.89     1502.07     32.46 o 
  -4   3   4     1225.12     1196.11     24.15 o 
  -3   3   4      317.88      376.99     15.59 o 
  -2   3   4      105.43      124.44     10.56 o 
  -1   3   4     1417.96     1575.40     29.08 o 
   0   3   4     2939.51     3350.94     55.45 o 
   1   3   4      741.38      798.88     19.90 o 
   2   3   4       58.92       57.72      5.86 o 
   3   3   4     1170.50     1234.70     25.29 o 
   4   3   4      938.63      997.19     21.97 o 
   5   3   4      751.00      677.65     19.75 o 
   6   3   4       54.42       28.92     12.02 o 
   7   3   4     1824.98     1809.04     45.24 o 
   8   3   4      364.13      402.97     24.46 o 
   9   3   4       11.06       24.59     15.21 o 
  10   3   4      277.01      298.06     26.82 o 
  11   3   4       45.26       85.69     21.92 o 
  12   3   4      153.93      180.81     27.91 o 
  13   3   4      106.54      111.26     27.95 o 
  14   3   4       51.30       67.21     49.57 o 
 -15   4   4      497.83      610.65     73.93 o 
 -14   4   4     2862.51     2923.12     91.39 o 
 -13   4   4     2793.03     2760.38     84.86 o 
 -12   4   4      542.73      466.15     31.95 o 
 -11   4   4      820.54      869.36     47.30 o 
 -10   4   4     4622.30     4619.55    100.25 o 
  -9   4   4     4456.37     4800.31    101.32 o 
  -8   4   4     9643.88     9710.16    183.64 o 
  -7   4   4     8584.51     8614.11    178.22 o 
  -6   4   4      755.64      690.81     24.90 o 
  -5   4   4    15456.50    15555.66    257.28 o 
  -4   4   4    25559.78    25692.59    389.21 o 
  -3   4   4    20477.61    20799.98    315.61 o 
  -2   4   4     2453.69     2226.27     40.20 o 
  -1   4   4    21777.96    23954.60    387.91 o 
   0   4   4    44733.86    47421.27    710.65 o 
   1   4   4    36641.29    38154.84    573.73 o 
   2   4   4     7899.03     7965.83    126.18 o 
   3   4   4       27.20       21.37      6.45 o 
   4   4   4    14263.16    14226.61    220.20 o 
   5   4   4    26326.53    26495.88    511.09 o 
   6   4   4     3988.81     3921.08     82.08 o 
   7   4   4     1038.08     1005.66     48.52 o 
   8   4   4       21.11       36.62     14.52 o 
   9   4   4     2822.40     2912.97     70.01 o 
  10   4   4     5363.90     5470.64    116.33 o 
  11   4   4     3197.65     3221.54     86.71 o 
  12   4   4      775.12      793.48     43.59 o 
  13   4   4       39.63       37.83     28.67 o 
  14   4   4      855.41      790.27     53.04 o 
 -14   5   4      155.87      229.61     38.60 o 
 -13   5   4      156.83      150.25     30.37 o 
 -12   5   4       34.97       -0.81     23.32 o 
 -11   5   4      344.18      336.43     29.74 o 
 -10   5   4       24.36       18.48     18.61 o 
  -9   5   4       16.90      -14.98     14.98 o 
  -8   5   4      597.16      707.74     31.00 o 
  -7   5   4       48.95       76.20     16.58 o 
  -6   5   4      603.70      627.95     30.17 o 
  -5   5   4     1918.53     1987.69     48.15 o 
  -4   5   4       16.83       37.58      8.98 o 
  -3   5   4     1771.12     1789.74     35.87 o 
  -2   5   4       19.04       21.84      7.62 o 
  -1   5   4     1438.18     1336.08     32.31 o 
   0   5   4     1787.74     1709.39     34.76 o 
   1   5   4      482.74      449.25     23.97 o 
   2   5   4     4854.18     4898.71     82.25 o 
   3   5   4       88.84      114.24     10.42 o 
   4   5   4     1622.04     1552.26     39.87 o 
   5   5   4      624.64      597.90     26.27 o 
   6   5   4      280.40      274.36     19.07 o 
   7   5   4      587.09      581.30     34.61 o 
   8   5   4       13.00       21.85     16.66 o 
   9   5   4      516.59      541.22     35.50 o 
  10   5   4        2.78      -18.56     18.56 o 
  11   5   4      126.55      101.05     26.00 o 
  12   5   4       18.09       25.68     23.38 o 
  13   5   4      577.84      525.64     44.55 o 
 -13   6   4     1574.09     1629.91     69.80 o 
 -12   6   4      712.06      747.06     48.78 o 
 -11   6   4        7.47       17.27     24.77 o 
 -10   6   4     1462.06     1557.07     60.06 o 
  -9   6   4     5876.96     6002.89    137.70 o 
  -8   6   4     4623.31     4723.40    113.00 o 
  -7   6   4     1155.05     1041.93     45.97 o 
  -6   6   4      519.98      552.62     26.79 o 
  -5   6   4     7642.36     7936.78    152.11 o 
  -4   6   4    12230.51    12290.36    207.49 o 
  -3   6   4     8931.46     8726.84    151.00 o 
  -2   6   4      745.53      706.58     32.24 o 
  -1   6   4     4332.01     4120.78     78.51 o 
   0   6   4    13319.88    13245.62    223.54 o 
   1   6   4    12143.63    11856.39    187.30 o 
   2   6   4     8688.55     8671.91    139.86 o 
   3   6   4      104.70      182.15     22.55 o 
   4   6   4     2758.00     2855.18     68.00 o 
   5   6   4     8661.12     8679.60    166.37 o 
   6   6   4     8412.06     8794.71    170.09 o 
   7   6   4     1400.82     1491.92     61.33 o 
   8   6   4      240.58      220.38     23.37 o 
   9   6   4     4130.92     4053.29     94.29 o 
  10   6   4     4760.55     4691.96    107.94 o 
  11   6   4     2328.63     2402.44    103.91 o 
  12   6   4      257.85      305.39     33.51 o 
 -12   7   4        1.75       14.77     34.66 o 
 -11   7   4        6.48       -8.73     28.16 o 
 -10   7   4        6.31      -18.91     24.56 o 
  -9   7   4        1.67        7.87     22.56 o 
  -8   7   4       29.85       24.26     20.27 o 
  -7   7   4       90.18       84.56     22.19 o 
  -6   7   4      668.93      627.90     32.92 o 
  -5   7   4      657.72      695.03     32.90 o 
  -4   7   4      138.32      121.11     18.27 o 
  -3   7   4        6.41        7.66     14.75 o 
  -2   7   4       29.77       22.13     13.61 o 
  -1   7   4      152.45      176.77     17.14 o 
   0   7   4       71.04       72.73     14.25 o 
   1   7   4     1021.73     1013.06     37.28 o 
   2   7   4      613.41      527.32     25.75 o 
   3   7   4      188.44      173.77     20.95 o 
   4   7   4      105.33      100.32     19.41 o 
   5   7   4      193.56      185.53     23.24 o 
   6   7   4      122.64      136.89     22.61 o 
   7   7   4     1074.10      991.38     44.59 o 
   8   7   4       47.93       62.10     24.68 o 
   9   7   4       34.40       71.67     32.65 o 
  10   7   4       44.18       11.22     30.33 o 
  11   7   4       38.60        9.53     36.42 o 
 -11   8   4        1.32      -10.33     36.23 o 
 -10   8   4     1165.47     1204.96     55.10 o 
  -9   8   4     2780.37     2967.23    107.34 o 
  -8   8   4     2280.75     2463.92     75.02 o 
  -7   8   4      113.36      108.71     25.05 o 
  -6   8   4     1522.32     1560.67     54.29 o 
  -5   8   4     3920.77     3994.74     98.69 o 
  -4   8   4     4908.32     5047.76    117.40 o 
  -3   8   4     2317.51     2266.09     65.95 o 
  -2   8   4       10.39       13.65     16.12 o 
  -1   8   4      300.52      324.20     23.20 o 
   0   8   4     2412.98     2482.12     69.56 o 
   1   8   4     6218.34     6210.82    127.62 o 
   2   8   4     1370.37     1453.54     80.57 o 
   3   8   4        8.17       53.36     24.27 o 
   4   8   4     1287.73     1284.68     57.91 o 
   5   8   4     4519.50     4503.55    128.54 o 
   6   8   4     4541.19     4350.07    128.12 o 
   7   8   4     2430.12     2372.55     88.69 o 
   8   8   4       14.38      -11.72     31.48 o 
   9   8   4     1161.02     1204.61     78.36 o 
  10   8   4      689.02      829.01     75.08 o 
  -9   9   4        8.23      -46.26     46.26 o 
  -8   9   4       61.59       79.77     39.37 o 
  -7   9   4      186.10      159.32     39.68 o 
  -6   9   4      229.16      173.37     40.58 o 
  -5   9   4       78.04      102.71     37.06 o 
  -4   9   4      610.63      601.42     49.21 o 
  -3   9   4      274.19      222.84     35.79 o 
  -2   9   4       32.95       50.15     34.11 o 
  -1   9   4       36.40       64.42     30.53 o 
   0   9   4      104.23       93.05     33.90 o 
   1   9   4       27.25       28.87     36.45 o 
   2   9   4       13.18       47.00     39.46 o 
   3   9   4       27.28       -4.30     30.35 o 
   4   9   4       27.77       41.36     33.97 o 
   5   9   4       35.91       31.17     46.41 o 
   6   9   4       22.80       12.38     36.57 o 
   7   9   4      462.39      440.22     55.36 o 
   8   9   4      388.41      335.98    123.94 o 
  -6  10   4        5.53      -44.27     44.27 o 
  -5  10   4      666.47      766.55     62.81 o 
  -4  10   4      918.72      937.09     66.67 o 
  -3  10   4      727.11      745.99     69.50 o 
  -2  10   4      149.96      136.58     52.26 o 
  -1  10   4      856.85      870.55    116.47 o 
   0  10   4     2336.43     2497.24    125.00 o 
   1  10   4     2952.41     3195.48    383.01 o 
   2  10   4     1503.40     1636.57    100.97 o 
   3  10   4        3.76      -23.31     42.33 o 
   4  10   4      296.93      334.33     45.75 o 
   5  10   4      694.35      748.43     60.14 o 
 -16   1   5     1080.35     1025.07     64.38 o 
 -15   1   5     1327.63     1246.91     64.10 o 
 -14   1   5     1165.23     1221.41     60.07 o 
 -13   1   5      390.35      380.20     35.82 o 
 -12   1   5     4483.07     4568.98    132.47 o 
 -11   1   5     4622.24     4637.83    106.89 o 
 -10   1   5    11329.50    11224.27    246.19 o 
  -9   1   5     4056.31     3920.29     80.40 o 
  -8   1   5     6468.33     6563.82    106.30 o 
  -7   1   5    42549.67    42995.35    645.07 o 
  -6   1   5    59211.41    60793.66    908.09 o 
  -5   1   5    24033.36    25150.88    378.42 o 
  -4   1   5     4631.84     5150.95     81.53 o 
  -3   1   5    25805.95    26663.57    399.33 o 
  -2   1   5   142072.30   141128.27   2096.57 o 
  -1   1   5    47392.76    49762.43    857.97 o 
   0   1   5     4156.48     5195.50     93.34 o 
   1   1   5     2615.50     2510.71     42.03 o 
   2   1   5     7435.76     6790.11    105.43 o 
   3   1   5    53448.87    52561.66    839.65 o 
   4   1   5    46944.70    46895.26    701.31 o 
   5   1   5     4671.29     4421.04     72.83 o 
   6   1   5     2786.72     2894.33     51.14 o 
   7   1   5    12566.57    12107.44    202.62 o 
   8   1   5    23234.88    23038.37    375.89 o 
   9   1   5    17409.04    17636.00    348.87 o 
  10   1   5      699.01      642.90     33.30 o 
  11   1   5     3455.75     3431.97     87.72 o 
  12   1   5     4665.95     4666.41    130.31 o 
  13   1   5     3173.36     3175.42    103.60 o 
  14   1   5      925.49      850.39     59.59 o 
  15   1   5        7.83       24.32     41.48 o 
 -16   2   5       18.04        7.99     38.62 o 
 -15   2   5        2.30        8.73     31.62 o 
 -14   2   5       19.79       41.18     42.03 o 
 -13   2   5        3.94       38.33     26.01 o 
 -12   2   5      386.51      405.90     30.04 o 
 -11   2   5       20.24       34.07     15.63 o 
 -10   2   5        8.80        2.67     12.56 o 
  -9   2   5       11.09       21.36     12.09 o 
  -8   2   5     1042.62      950.20     38.66 o 
  -7   2   5      842.85      794.50     19.83 o 
  -6   2   5      192.54      202.09      9.32 o 
  -5   2   5     3601.03     3788.06     62.40 o 
  -4   2   5     2232.27     2263.80     39.60 o 
  -3   2   5     3789.90     3835.49     61.86 o 
  -2   2   5     4944.05     5179.60     87.82 o 
  -1   2   5    14915.72    15908.98    257.67 o 
   0   2   5      296.42      266.45      8.96 o 
   1   2   5      927.34     1004.34     19.88 o 
   2   2   5      740.92      751.54     16.35 o 
   3   2   5     1186.69     1120.61     22.59 o 
   4   2   5     9361.13     9788.15    162.72 o 
   5   2   5        2.38       12.42      6.52 o 
   6   2   5        9.44       14.76     10.61 o 
   7   2   5      791.85      736.09     28.31 o 
   8   2   5      584.31      558.07     24.43 o 
   9   2   5     2970.60     2800.44     64.21 o 
  10   2   5     1133.49     1085.15     62.61 o 
  11   2   5      197.13      238.93     36.14 o 
  12   2   5       53.45       65.67     24.38 o 
  13   2   5        1.08      -24.17     29.42 o 
  14   2   5      130.52      151.98     39.70 o 
  15   2   5       39.48      123.61     61.87 o 
 -16   3   5     1521.77     1756.58    192.63 o 
 -15   3   5     1292.43     1350.55     70.77 o 
 -14   3   5      191.05      283.22     39.89 o 
 -13   3   5     1049.12     1049.64     64.65 o 
 -12   3   5     8187.13     8150.12    178.85 o 
 -11   3   5     9712.34     9800.65    188.45 o 
 -10   3   5     6132.39     6141.71    143.36 o 
  -9   3   5     2024.14     1985.54     58.92 o 
  -8   3   5     1900.94     1825.98     45.73 o 
  -7   3   5    11839.27    11200.03    204.45 o 
  -6   3   5    12141.69    11485.90    192.00 o 
  -5   3   5     8699.87     8219.01    129.55 o 
  -4   3   5     1218.03     1274.38     33.16 o 
  -3   3   5     4986.70     4822.44     82.96 o 
  -2   3   5    70515.71    75619.77   1206.08 o 
  -1   3   5    69011.99    71667.37   1067.91 o 
   0   3   5    21433.07    22701.48    342.24 o 
   1   3   5       45.27       98.23     11.13 o 
   2   3   5    22938.52    23377.07    377.43 o 
   3   3   5    47525.61    48684.00    729.47 o 
   4   3   5    19058.88    19099.08    291.60 o 
   5   3   5      465.10      427.84     15.99 o 
   6   3   5     4455.95     4365.70     88.13 o 
   7   3   5     7906.53     7835.00    162.57 o 
   8   3   5     7969.69     7986.72    167.74 o 
   9   3   5     8508.94     8552.04    181.07 o 
  10   3   5       71.42       64.92     19.03 o 
  11   3   5     1773.05     1787.16     59.25 o 
  12   3   5     2649.63     2722.42    103.00 o 
  13   3   5     2956.22     2981.62     88.25 o 
  14   3   5     1699.94     1850.13     82.70 o 
 -15   4   5       11.90      -12.24     39.31 o 
 -14   4   5        5.01        2.09     30.75 o 
 -13   4   5        3.73       44.13     26.90 o 
 -12   4   5        5.46      -15.83     20.43 o 
 -11   4   5        8.84        5.10     17.27 o 
 -10   4   5      350.03      352.62     25.14 o 
  -9   4   5      660.61      581.31     28.10 o 
  -8   4   5      390.07      372.06     22.13 o 
  -7   4   5        5.16        5.64     10.79 o 
  -6   4   5     1030.37      926.24     36.06 o 
  -5   4   5     1009.80      892.70     24.58 o 
  -4   4   5     3173.23     3123.18     54.60 o 
  -3   4   5     2604.80     2720.13     49.31 o 
  -2   4   5      712.01      746.67     18.43 o 
  -1   4   5     2387.61     2457.98     43.88 o 
   0   4   5      844.65      915.22     20.73 o 
   1   4   5      136.77      133.24      9.39 o 
   2   4   5     2338.58     2324.37     42.49 o 
   3   4   5     5481.18     5640.70     92.40 o 
   4   4   5     3246.24     3195.46     56.63 o 
   5   4   5      836.43      774.35     26.71 o 
   6   4   5     1331.60     1414.84     55.87 o 
   7   4   5     1849.10     1923.15     49.44 o 
   8   4   5       74.80      101.89     16.53 o 
   9   4   5      344.37      394.93     27.58 o 
  10   4   5      156.45      151.85     26.49 o 
  11   4   5       13.94       16.50     19.93 o 
  12   4   5        9.52       -2.65     25.11 o 
  13   4   5      233.56      169.65     32.08 o 
  14   4   5       49.72       18.67     33.64 o 
 -14   5   5      439.11      465.59     44.77 o 
 -13   5   5      128.07      118.02     29.71 o 
 -12   5   5     1498.95     1604.42     55.52 o 
 -11   5   5     3299.23     3437.98    114.86 o 
 -10   5   5     2943.59     2899.82     73.17 o 
  -9   5   5       27.85       32.53     16.69 o 
  -8   5   5     6082.26     6002.20    122.22 o 
  -7   5   5    12342.66    12582.23    232.98 o 
  -6   5   5    12823.15    12576.74    231.21 o 
  -5   5   5    10337.21    10516.68    178.94 o 
  -4   5   5     2640.54     2538.63     51.45 o 
  -3   5   5     1518.76     1490.15     33.01 o 
  -2   5   5    15032.53    14955.01    230.47 o 
  -1   5   5    21329.81    21619.20    329.80 o 
   0   5   5     6808.84     6666.58    115.67 o 
   1   5   5      124.33      107.78     11.22 o 
   2   5   5    10459.62    10341.94    163.32 o 
   3   5   5    26107.46    26482.86    403.38 o 
   4   5   5    20306.01    20543.12    366.20 o 
   5   5   5      372.74      386.70     23.14 o 
   6   5   5     3324.74     3383.07     74.85 o 
   7   5   5     5228.23     5112.22    106.81 o 
   8   5   5     7184.56     7335.51    151.93 o 
   9   5   5     2745.29     2903.01     82.30 o 
  10   5   5      143.87      115.40     21.57 o 
  11   5   5      414.25      392.39     30.71 o 
  12   5   5     1411.73     1367.53     63.69 o 
  13   5   5     1479.23     1423.21     62.75 o 
 -13   6   5      202.67      196.73     36.29 o 
 -12   6   5       18.81       20.34     27.77 o 
 -11   6   5       11.62       17.12     24.14 o 
 -10   6   5       57.30       98.53     24.20 o 
  -9   6   5      259.29      253.27     26.47 o 
  -8   6   5        9.00        6.33     18.36 o 
  -7   6   5      263.82      255.28     23.40 o 
  -6   6   5     1003.10     1004.04     37.52 o 
  -5   6   5       67.30       60.45     15.74 o 
  -4   6   5       16.60       16.42     12.33 o 
  -3   6   5       43.18       20.03     11.52 o 
  -2   6   5       15.29        5.48      8.56 o 
  -1   6   5       58.09       74.41     13.14 o 
   0   6   5     1296.13     1149.25     34.71 o 
   1   6   5     7199.94     7131.00    132.70 o 
   2   6   5     2168.32     2001.76     45.24 o 
   3   6   5     2151.30     2081.65     51.50 o 
   4   6   5       79.44       84.83     16.01 o 
   5   6   5      549.48      540.30     29.76 o 
   6   6   5       10.89       -2.21     17.17 o 
   7   6   5      457.75      540.73     32.75 o 
   8   6   5     1248.50     1290.26     50.11 o 
   9   6   5      404.91      479.03     39.06 o 
  10   6   5       37.23       85.82     26.08 o 
  11   6   5       67.21       47.05     33.41 o 
  12   6   5      124.70      150.50     38.80 o 
 -12   7   5      891.99      994.93     53.82 o 
 -11   7   5     2771.05     2713.54     83.69 o 
 -10   7   5     2468.44     2501.89     77.05 o 
  -9   7   5      772.80      783.99     41.27 o 
  -8   7   5      468.48      578.24     35.12 o 
  -7   7   5     4908.70     5053.04    118.81 o 
  -6   7   5     5900.93     6089.33    136.95 o 
  -5   7   5     2352.02     2244.60     62.98 o 
  -4   7   5      710.20      742.84     37.86 o 
  -3   7   5     4835.43     5148.67    112.75 o 
  -2   7   5     8314.17     8674.15    183.64 o 
  -1   7   5     4912.56     4842.40     99.39 o 
   0   7   5     1250.43     1240.80     35.03 o 
   1   7   5      479.70      516.15     26.13 o 
   2   7   5     3299.75     3149.26     72.06 o 
   3   7   5     9658.47     9844.24    213.06 o 
   4   7   5     5732.25     6121.51    162.98 o 
   5   7   5     2471.96     2373.39     68.31 o 
   6   7   5       25.65       32.65     22.11 o 
   7   7   5     3390.85     3066.20    155.83 o 
   8   7   5     4876.14     4938.70    142.27 o 
   9   7   5     2204.87     2313.88    104.47 o 
  10   7   5       27.22       42.95     31.29 o 
  11   7   5      645.43      659.22     78.89 o 
 -11   8   5       89.33       99.55     33.56 o 
 -10   8   5       21.12       40.36     28.56 o 
  -9   8   5      175.70      244.29     31.57 o 
  -8   8   5      220.89      240.64     31.03 o 
  -7   8   5      178.77      159.10     26.54 o 
  -6   8   5        8.24       10.28     20.37 o 
  -5   8   5      706.62      748.27     37.40 o 
  -4   8   5      996.64      981.87     46.24 o 
  -3   8   5       31.92       39.14     19.69 o 
  -2   8   5        7.19        5.66     15.62 o 
  -1   8   5       99.69      134.66     19.06 o 
   0   8   5       14.77       32.61     22.02 o 
   1   8   5      108.34       80.34     20.25 o 
   2   8   5       29.66       70.51     27.46 o 
   3   8   5       61.28       51.09     24.22 o 
   4   8   5       70.00       68.08     26.43 o 
   5   8   5      245.16      249.07     34.48 o 
   6   8   5      216.34      125.78     31.97 o 
   7   8   5       70.21       91.29     36.94 o 
   8   8   5      109.92      115.36     41.21 o 
   9   8   5      295.34      202.46     41.13 o 
  -9   9   5      102.55      160.85     41.22 o 
  -8   9   5      218.62      287.14     38.30 o 
  -7   9   5     1232.42     1477.47     64.23 o 
  -6   9   5     1628.29     1718.49     67.87 o 
  -5   9   5      576.01      624.64     55.61 o 
  -4   9   5       36.77       54.71     26.05 o 
  -3   9   5     1977.24     1963.23     81.24 o 
  -2   9   5     3772.86     3721.94    107.27 o 
  -1   9   5     3964.77     4036.92    174.58 o 
   0   9   5     1233.82     1305.72     55.05 o 
   1   9   5       91.14       50.53     33.33 o 
   2   9   5      919.76      916.22     48.59 o 
   3   9   5     2466.95     2569.65     85.66 o 
   4   9   5     1830.41     2017.13     82.55 o 
   5   9   5      523.50      466.39     46.06 o 
   6   9   5       28.15       44.96     32.65 o 
   7   9   5      942.52      938.45     64.90 o 
  -6  10   5       57.95       42.03     43.09 o 
  -5  10   5      300.50      299.26     49.06 o 
  -4  10   5      166.48      128.17     64.47 o 
  -3  10   5       19.39       16.83     42.33 o 
  -2  10   5        5.27       16.41     45.92 o 
  -1  10   5       44.32       35.63     48.54 o 
   0  10   5       76.19       24.20     45.85 o 
   1  10   5       15.60        9.20     44.84 o 
   2  10   5        1.92      -18.79     43.41 o 
   3  10   5       12.60       59.94     50.17 o 
   4  10   5       33.65       21.97     36.99 o 
 -16   0   6        7.55       35.47     51.45 o 
 -15   0   6      394.07      440.42     62.69 o 
 -14   0   6     2897.86     2867.91    132.26 o 
 -13   0   6     4769.08     5053.49    190.89 o 
 -12   0   6     5245.06     5139.11    300.88 o 
 -11   0   6     1644.28     1515.76     76.28 o 
 -10   0   6      149.95      150.45     21.76 o 
  -9   0   6    11855.06    11579.27    257.11 o 
  -8   0   6    35744.23    36364.79    774.71 o 
  -7   0   6     7762.62     7682.85    171.85 o 
  -6   0   6     9767.48     9955.02    217.97 o 
  -5   0   6    24173.13    24443.08    519.96 o 
  -4   0   6    72002.20    72984.45   1537.11 o 
  -3   0   6    65528.50    68724.64   1446.04 o 
  -2   0   6    10216.40    10968.92    271.25 o 
  -1   0   6     4423.04     4757.34    146.78 o 
   0   0   6   118496.60   111707.38   2345.46 o 
   1   0   6    40685.18    41336.63    874.96 o 
   2   0   6    70130.23    69647.70   1468.09 o 
   3   0   6     3708.92     3786.18     88.64 o 
   4   0   6     8475.46     8964.44    197.83 o 
   5   0   6    20251.74    20611.96    443.27 o 
   6   0   6    20229.82    19796.57    427.94 o 
   7   0   6     3822.98     3458.39     86.31 o 
   8   0   6      408.86      424.77     29.89 o 
   9   0   6    11717.82    11790.30    307.57 o 
  10   0   6    19724.04    19265.33    607.57 o 
  11   0   6    13054.38    13612.99    445.52 o 
  12   0   6     2649.08     2630.05    126.15 o 
  13   0   6        9.02       22.47     54.50 o 
  14   0   6     1220.67      987.03     89.22 o 
  15   0   6     1771.87     1803.04    122.43 o 
 -16   1   6       28.36        7.52     37.21 o 
 -15   1   6      127.40      128.48     34.94 o 
 -14   1   6       24.93       75.92     30.34 o 
 -13   1   6      367.90      324.01     33.87 o 
 -12   1   6     2378.55     2261.98     73.79 o 
 -11   1   6      358.03      309.00     24.48 o 
 -10   1   6       31.93       46.80     13.25 o 
  -9   1   6        0.73        0.33     10.42 o 
  -8   1   6      100.32       80.51      9.09 o 
  -7   1   6       23.43       15.65      7.01 o 
  -6   1   6    13501.62    14401.73    220.30 o 
  -5   1   6     3309.71     3583.41     58.81 o 
  -4   1   6     1064.21     1002.15     20.04 o 
  -3   1   6     2646.47     2818.15     46.35 o 
  -2   1   6     1810.78     2013.11     39.62 o 
  -1   1   6    30456.94    32819.73    568.22 o 
   0   1   6      825.37      828.10     17.91 o 
   1   1   6     9042.09     9812.87    151.10 o 
   2   1   6     7414.73     7942.21    122.99 o 
   3   1   6     2087.20     2216.57     39.26 o 
   4   1   6     1392.08     1363.54     27.40 o 
   5   1   6      238.25      248.20     11.19 o 
   6   1   6      100.52       78.40      8.85 o 
   7   1   6      202.54      165.64     12.43 o 
   8   1   6       42.36       52.40     11.59 o 
   9   1   6     1123.06     1055.38     39.61 o 
  10   1   6      544.54      565.39     42.65 o 
  11   1   6       56.88       24.99     20.54 o 
  12   1   6      274.85      264.63     36.22 o 
  13   1   6       47.47       32.11     32.33 o 
  14   1   6      376.50      448.93     47.74 o 
  15   1   6       87.28       92.67     52.33 o 
 -16   2   6      243.23      203.97     48.71 o 
 -15   2   6      245.10      284.95     40.49 o 
 -14   2   6     3279.63     3246.20    103.18 o 
 -13   2   6     4830.73     4825.15    132.02 o 
 -12   2   6     1879.66     1892.47     81.92 o 
 -11   2   6       90.99       97.76     17.69 o 
 -10   2   6     6769.40     6789.02    142.00 o 
  -9   2   6    16359.04    15890.59    286.58 o 
  -8   2   6    38483.83    37363.20    652.57 o 
  -7   2   6     8856.24     8307.74    131.72 o 
  -6   2   6      782.82      789.04     18.96 o 
  -5   2   6     2698.87     2315.84     40.84 o 
  -4   2   6    28317.57    28356.61    426.45 o 
  -3   2   6    25656.71    26518.18    398.34 o 
  -2   2   6    17823.24    19072.63    288.27 o 
  -1   2   6    15651.81    16935.68    275.00 o 
   0   2   6    40427.60    41425.10    619.21 o 
   1   2   6    26484.20    26367.84    396.63 o 
   2   2   6    19870.99    19461.91    294.42 o 
   3   2   6     8473.09     8998.43    140.11 o 
   4   2   6    21546.64    21117.22    320.22 o 
   5   2   6    42235.32    43221.51    648.71 o 
   6   2   6    30589.84    30360.38    491.45 o 
   7   2   6    11983.18    11578.08    195.27 o 
   8   2   6      158.73      163.21     20.70 o 
   9   2   6      754.41      754.45     29.32 o 
  10   2   6     6160.48     5991.93    134.88 o 
  11   2   6     3984.68     3962.56     99.17 o 
  12   2   6      769.85      742.83     42.16 o 
  13   2   6       16.66       63.74     33.30 o 
  14   2   6      976.76      935.73    109.70 o 
 -16   3   6        6.47       29.29     76.70 o 
 -15   3   6        2.82       21.60     34.22 o 
 -14   3   6      217.32      234.34     38.69 o 
 -13   3   6      114.69       90.15     26.83 o 
 -12   3   6       43.48       43.12     27.71 o 
 -11   3   6      130.08      117.22     26.60 o 
 -10   3   6     1228.76     1173.43     38.97 o 
  -9   3   6      910.97      775.42     29.79 o 
  -8   3   6       91.84      109.09     14.04 o 
  -7   3   6       20.40       22.49     10.80 o 
  -6   3   6      434.63      405.48     20.95 o 
  -5   3   6      103.94      133.62      8.47 o 
  -4   3   6     7246.22     7915.14    124.40 o 
  -3   3   6     2043.73     2003.10     36.38 o 
  -2   3   6      865.99      989.90     36.40 o 
  -1   3   6      777.37      761.03     16.86 o 
   0   3   6      165.22      147.42      6.84 o 
   1   3   6     1247.93     1338.32     29.70 o 
   2   3   6       20.47       18.88      5.01 o 
   3   3   6      609.38      616.00     16.38 o 
   4   3   6      969.41     1023.33     23.28 o 
   5   3   6       15.95       15.99      7.49 o 
   6   3   6       88.01      111.36     12.48 o 
   7   3   6     1145.39     1085.94     37.12 o 
   8   3   6        5.60       13.25     15.44 o 
   9   3   6      168.76      178.27     23.71 o 
  10   3   6      458.79      389.92     25.65 o 
  11   3   6       73.67       64.25     22.55 o 
  12   3   6      288.19      338.23     33.45 o 
  13   3   6      153.15      183.51     33.09 o 
  14   3   6       32.03       77.31     39.83 o 
 -15   4   6       40.64       13.05     37.62 o 
 -14   4   6     3333.67     3351.01    127.69 o 
 -13   4   6     4755.07     4843.90    122.71 o 
 -12   4   6     2411.94     2507.66     68.67 o 
 -11   4   6        8.28       -3.73     17.19 o 
 -10   4   6     3978.48     4024.50     89.77 o 
  -9   4   6     9498.72     9394.26    179.97 o 
  -8   4   6    11190.61    11208.27    209.19 o 
  -7   4   6     4516.08     4398.94    149.93 o 
  -6   4   6      107.74      105.38     12.59 o 
  -5   4   6     6438.26     6051.87    111.39 o 
  -4   4   6    22130.47    23296.21    353.51 o 
  -3   4   6    41518.50    44144.46    662.06 o 
  -2   4   6    10111.54     9886.48    154.39 o 
  -1   4   6     2162.95     2196.10     39.87 o 
   0   4   6    19959.93    20540.03    311.93 o 
   1   4   6    30384.53    30442.91    459.36 o 
   2   4   6    27854.28    28340.47    427.95 o 
   3   4   6     2947.89     2857.55     54.22 o 
   4   4   6     6211.46     5916.63    103.78 o 
   5   4   6    25918.03    26525.96    512.41 o 
   6   4   6    16010.53    16131.28    318.38 o 
   7   4   6     4949.58     4592.41     94.61 o 
   8   4   6        6.72       14.18     14.34 o 
   9   4   6     3426.36     3388.20    113.75 o 
  10   4   6     5293.55     5399.64    114.24 o 
  11   4   6     1904.35     1888.43     70.79 o 
  12   4   6      305.52      339.65     47.54 o 
  13   4   6      244.54      248.50     36.83 o 
 -14   5   6      415.58      389.23     45.59 o 
 -13   5   6       43.57       19.50     27.62 o 
 -12   5   6      200.87      215.09     30.67 o 
 -11   5   6     1156.05     1120.98     44.45 o 
 -10   5   6        9.65       12.47     18.46 o 
  -9   5   6      227.11      295.01     23.99 o 
  -8   5   6        0.18       -5.70     13.39 o 
  -7   5   6       10.87       17.30     14.15 o 
  -6   5   6       56.81       64.12     13.97 o 
  -5   5   6      640.73      707.35     25.02 o 
  -4   5   6       17.08       40.09      9.58 o 
  -3   5   6      742.05      792.47     24.97 o 
  -2   5   6       84.80       84.57      9.58 o 
  -1   5   6     1038.51     1000.86     23.94 o 
   0   5   6     3932.02     4080.08     69.72 o 
   1   5   6      754.03      736.50     25.01 o 
   2   5   6      413.08      371.86     17.77 o 
   3   5   6      666.51      619.46     21.07 o 
   4   5   6      463.42      438.71     22.82 o 
   5   5   6      483.78      433.11     21.42 o 
   6   5   6     1099.20     1046.16     34.78 o 
   7   5   6     1308.93     1388.01     85.19 o 
   8   5   6      800.21      761.65     54.22 o 
   9   5   6      347.75      394.78     26.70 o 
  10   5   6      313.38      321.15     27.25 o 
  11   5   6       90.88      101.23     25.08 o 
  12   5   6        9.67       21.87     33.25 o 
  13   5   6       27.50       55.36     39.34 o 
 -13   6   6     1592.79     1608.30     64.78 o 
 -12   6   6     1260.71     1276.30     69.03 o 
 -11   6   6       42.66       65.68     26.36 o 
 -10   6   6       94.80      126.73     25.66 o 
  -9   6   6     4048.56     4182.25    102.41 o 
  -8   6   6     7795.73     7643.43    166.34 o 
  -7   6   6     1097.85     1151.07     42.58 o 
  -6   6   6      561.69      633.00     30.68 o 
  -5   6   6     6927.29     7083.19    150.89 o 
  -4   6   6    15717.31    15983.83    315.88 o 
  -3   6   6    13209.46    13327.90    243.02 o 
  -2   6   6     1734.20     1617.25     37.76 o 
  -1   6   6     1948.50     1894.58     42.88 o 
   0   6   6    12639.65    12413.67    210.04 o 
   1   6   6    13243.61    13240.94    241.54 o 
   2   6   6     7241.31     7075.31    136.04 o 
   3   6   6     3264.53     3254.75     79.37 o 
   4   6   6      716.46      698.12     31.49 o 
   5   6   6     2320.68     2248.19     63.25 o 
   6   6   6     3290.67     3399.68     97.22 o 
   7   6   6     2966.91     2886.07     87.84 o 
   8   6   6        2.61       -6.92     18.31 o 
   9   6   6     1428.26     1439.18    118.97 o 
  10   6   6     3638.59     3444.62    109.05 o 
  11   6   6     3385.30     3505.56    138.80 o 
  12   6   6      813.96      753.81     56.28 o 
 -12   7   6      250.92      253.21     36.87 o 
 -11   7   6      244.22      276.40     34.63 o 
 -10   7   6        4.62        8.43     25.89 o 
  -9   7   6      135.87      129.38     25.64 o 
  -8   7   6       94.20       88.65     22.71 o 
  -7   7   6      220.89      214.26     25.06 o 
  -6   7   6     1062.22     1038.00     41.06 o 
  -5   7   6      748.65      795.18     34.94 o 
  -4   7   6      294.24      271.90     22.84 o 
  -3   7   6      489.56      503.19     25.20 o 
  -2   7   6      487.04      513.84     25.15 o 
  -1   7   6       22.61        5.41     12.64 o 
   0   7   6       21.91       23.80     13.00 o 
   1   7   6      771.54      781.55     33.36 o 
   2   7   6     1639.63     1514.90     56.67 o 
   3   7   6     1549.17     1400.65     89.40 o 
   4   7   6      167.31      215.15     32.74 o 
   5   7   6      201.17      187.21     34.32 o 
   6   7   6       42.37       11.77     28.05 o 
   7   7   6      574.80      544.29     59.92 o 
   8   7   6       41.41       55.80     28.45 o 
   9   7   6       17.64      -11.70     27.71 o 
  10   7   6        1.52      -16.28     30.45 o 
  11   7   6        6.08       13.19     37.42 o 
 -11   8   6      130.92      127.90     37.31 o 
 -10   8   6      339.32      424.78     41.69 o 
  -9   8   6     2245.31     2374.82     82.17 o 
  -8   8   6     2851.88     2664.69     85.04 o 
  -7   8   6     2685.18     2547.95     82.27 o 
  -6   8   6       23.98        5.99     22.97 o 
  -5   8   6     2490.36     2682.96     81.92 o 
  -4   8   6     5813.65     5817.71    208.42 o 
  -3   8   6     5343.58     5564.04    167.25 o 
  -2   8   6      229.79      261.75     24.84 o 
  -1   8   6      952.01     1039.89     40.74 o 
   0   8   6     1998.98     2148.09     63.33 o 
   1   8   6     4579.80     4829.59    125.38 o 
   2   8   6     2074.14     2131.08    114.88 o 
   3   8   6       14.66      -18.39     19.54 o 
   4   8   6      897.05      850.12     58.06 o 
   5   8   6     3258.51     3115.78     97.53 o 
   6   8   6     3270.35     3295.27    124.29 o 
   7   8   6     2989.47     2981.21     98.89 o 
   8   8   6      776.30      870.35    118.81 o 
   9   8   6      294.71      292.62     43.88 o 
  -9   9   6      288.38      219.67     52.83 o 
  -8   9   6      403.61      395.46     41.18 o 
  -7   9   6        6.44       24.12     30.14 o 
  -6   9   6      307.51      284.06     36.15 o 
  -5   9   6      125.65      184.04     31.70 o 
  -4   9   6      330.05      353.26     34.78 o 
  -3   9   6     1020.19     1103.04     53.74 o 
  -2   9   6      417.42      455.09     65.42 o 
  -1   9   6      697.89      659.19     41.35 o 
   0   9   6      504.41      515.23     38.20 o 
   1   9   6       78.25       32.52     32.73 o 
   2   9   6      143.72      164.90     31.61 o 
   3   9   6       13.54       28.40     28.88 o 
   4   9   6       52.77       72.65     30.47 o 
   5   9   6        1.50        3.67     28.79 o 
   6   9   6       10.29       -8.68     29.62 o 
   7   9   6      167.96      180.14     40.52 o 
  -6  10   6       19.61       41.75     44.37 o 
  -5  10   6      441.59      426.38     52.57 o 
  -4  10   6     1219.24     1316.57     75.62 o 
  -3  10   6      676.67      798.73    114.98 o 
  -2  10   6      313.03      402.28     66.99 o 
  -1  10   6       29.90       49.60     50.65 o 
   0  10   6     1196.67     1332.68     90.70 o 
   1  10   6     2111.97     2282.65    122.03 o 
   2  10   6     1516.36     1734.00    142.60 o 
   3  10   6      206.06      264.56     57.40 o 
   4  10   6      121.04      123.66     42.09 o 
 -16   1   7     1271.87     1391.38     74.14 o 
 -15   1   7     2460.91     2540.28     93.63 o 
 -14   1   7     1729.34     1641.29     70.91 o 
 -13   1   7      381.81      310.03     32.92 o 
 -12   1   7     2264.93     2138.96    111.43 o 
 -11   1   7     6802.93     6778.63    146.30 o 
 -10   1   7    13630.78    13592.02    252.19 o 
  -9   1   7     8231.30     7905.62    148.54 o 
  -8   1   7      825.85      858.26     23.63 o 
  -7   1   7    25516.95    25917.57    391.93 o 
  -6   1   7    30620.10    30253.82    455.55 o 
  -5   1   7    36227.46    37304.89    559.15 o 
  -4   1   7    20453.57    21707.63    327.27 o 
  -3   1   7     5032.77     5001.02     96.60 o 
  -2   1   7    90936.88    88670.30   1524.81 o 
  -1   1   7    18227.32    17929.51    289.49 o 
   0   1   7     3377.69     3274.46     74.01 o 
   1   1   7     4821.51     4844.77     77.77 o 
   2   1   7    31186.45    32211.46    483.03 o 
   3   1   7    43541.21    43218.39    647.20 o 
   4   1   7    33641.73    33429.73    503.35 o 
   5   1   7     8388.68     8043.15    127.99 o 
   6   1   7       25.08       57.08      9.13 o 
   7   1   7     2836.91     2478.12     50.88 o 
   8   1   7    27559.16    28055.77    457.09 o 
   9   1   7    15057.43    15483.64    366.48 o 
  10   1   7      603.94      595.27     33.54 o 
  11   1   7      151.41      128.43     23.89 o 
  12   1   7     1922.63     1912.43     75.55 o 
  13   1   7     3748.91     3698.24    116.81 o 
  14   1   7     2063.91     1970.49     85.39 o 
 -16   2   7      132.29      207.35     63.15 o 
 -15   2   7       88.04      101.62     36.01 o 
 -14   2   7       49.48       63.08     29.94 o 
 -13   2   7        2.85        6.93     23.46 o 
 -12   2   7       54.17       55.38     19.72 o 
 -11   2   7      344.64      320.97     28.26 o 
 -10   2   7      702.82      660.70     27.42 o 
  -9   2   7      144.54      152.95     15.78 o 
  -8   2   7      322.98      327.96     18.54 o 
  -7   2   7      346.85      297.93     13.83 o 
  -6   2   7     2957.08     2996.82     52.15 o 
  -5   2   7      122.89      116.79      7.61 o 
  -4   2   7     1685.25     1674.18     31.13 o 
  -3   2   7     2680.35     2656.35     47.82 o 
  -2   2   7      260.03      282.01     10.46 o 
  -1   2   7      999.53      998.11     22.08 o 
   0   2   7     3947.97     4058.47     65.33 o 
   1   2   7       34.77       24.05      5.04 o 
   2   2   7     4898.52     5143.68     82.67 o 
   3   2   7      318.64      356.43     12.26 o 
   4   2   7       77.97       84.34      8.00 o 
   5   2   7      657.33      661.42     21.02 o 
   6   2   7       81.25       79.35     11.94 o 
   7   2   7       88.89       98.76     12.36 o 
   8   2   7      186.50      195.61     17.27 o 
   9   2   7        2.41       -9.44     13.94 o 
  10   2   7        5.60        9.17     18.83 o 
  11   2   7      433.19      453.24     39.05 o 
  12   2   7       99.02       86.37     27.35 o 
  13   2   7       14.21        4.06     32.84 o 
  14   2   7       49.22       78.15     37.65 o 
 -16   3   7      827.57      956.53    110.97 o 
 -15   3   7     3188.86     3195.11    146.77 o 
 -14   3   7     1161.40     1282.20     56.90 o 
 -13   3   7      140.61      111.50     26.39 o 
 -12   3   7     3205.46     3151.12     98.50 o 
 -11   3   7     7260.96     7564.68    150.54 o 
 -10   3   7    16283.38    16252.62    297.13 o 
  -9   3   7     5250.93     5154.77    105.10 o 
  -8   3   7     2157.49     2050.39     50.18 o 
  -7   3   7     9611.26     9185.23    186.04 o 
  -6   3   7    20500.55    20135.55    329.44 o 
  -5   3   7     5890.06     5660.59     91.88 o 
  -4   3   7      152.62      150.41      9.68 o 
  -3   3   7     7702.50     7716.78    121.22 o 
  -2   3   7    36129.26    38030.07    570.36 o 
  -1   3   7    47629.64    49844.82    798.65 o 
   0   3   7    40137.22    41942.15    670.40 o 
   1   3   7     4802.91     4670.26     75.92 o 
   2   3   7     2649.48     2416.55     42.77 o 
   3   3   7    44760.42    45601.61    683.81 o 
   4   3   7    39117.11    40248.91    605.61 o 
   5   3   7     4235.03     4028.39     74.57 o 
   6   3   7      395.29      385.42     19.20 o 
   7   3   7     9598.04     9596.79    196.67 o 
   8   3   7    14294.61    14899.08    271.83 o 
   9   3   7     6096.40     6121.88    134.89 o 
  10   3   7      114.95      108.48     19.43 o 
  11   3   7      223.63      214.73     28.15 o 
  12   3   7     1589.16     1540.05     58.92 o 
  13   3   7     2104.49     2130.17     74.37 o 
  14   3   7     1080.27     1194.54     71.31 o 
 -15   4   7        6.13        7.98     33.28 o 
 -14   4   7       75.16       57.99     31.52 o 
 -13   4   7       81.62      140.92     29.70 o 
 -12   4   7      156.40      196.34     26.64 o 
 -11   4   7       13.61       16.85     18.47 o 
 -10   4   7      210.67      241.48     25.54 o 
  -9   4   7      533.33      562.07     28.18 o 
  -8   4   7       84.76      108.37     16.55 o 
  -7   4   7     1436.50     1415.49     39.36 o 
  -6   4   7       92.88      104.80     12.79 o 
  -5   4   7       10.00        7.58      7.93 o 
  -4   4   7       21.81       29.86      7.37 o 
  -3   4   7       96.07      134.55      9.24 o 
  -2   4   7     1490.83     1635.24     32.17 o 
  -1   4   7       41.11       34.03      5.72 o 
   0   4   7      470.68      479.13     15.94 o 
   1   4   7     2077.94     2105.83     39.03 o 
   2   4   7      380.11      434.51     14.81 o 
   3   4   7      291.39      284.17     12.14 o 
   4   4   7      440.76      434.07     19.94 o 
   5   4   7     2588.95     2540.99     56.95 o 
   6   4   7     1002.45      959.63     44.52 o 
   7   4   7       50.13       70.72     14.84 o 
   8   4   7       56.17       63.73     16.18 o 
   9   4   7       71.72       71.85     17.63 o 
  10   4   7       71.61       85.29     20.84 o 
  11   4   7        2.60        3.43     20.93 o 
  12   4   7        8.32        3.15     26.83 o 
  13   4   7       63.21       59.28     32.32 o 
 -14   5   7     1095.26     1060.17     61.04 o 
 -13   5   7        2.59       35.73     29.28 o 
 -12   5   7     1297.67     1278.67     53.26 o 
 -11   5   7     2621.77     2745.55     78.40 o 
 -10   5   7     3558.72     3770.01     94.90 o 
  -9   5   7      598.40      574.46     31.93 o 
  -8   5   7     1710.58     1643.18     60.71 o 
  -7   5   7    10603.00    10801.51    226.62 o 
  -6   5   7    16773.36    17044.57    337.22 o 
  -5   5   7    11940.50    12089.24    220.57 o 
  -4   5   7     5321.09     5224.73    111.74 o 
  -3   5   7      814.33      801.10     28.26 o 
  -2   5   7    14942.42    15042.83    250.12 o 
  -1   5   7    15369.10    15457.08    256.67 o 
   0   5   7    10758.92    10601.53    179.32 o 
   1   5   7      312.41      334.89     15.30 o 
   2   5   7     9249.98     8839.94    152.09 o 
   3   5   7    22914.18    23466.10    358.02 o 
   4   5   7    18721.09    19011.95    371.81 o 
   5   5   7     5352.14     5270.96    105.45 o 
   6   5   7      227.01      209.43     23.15 o 
   7   5   7     3041.84     3122.86     71.62 o 
   8   5   7     6061.57     6369.90    139.23 o 
   9   5   7     5392.68     5464.96    137.56 o 
  10   5   7      421.18      412.69     43.82 o 
  11   5   7      122.51      158.50     28.97 o 
  12   5   7      734.19      686.58     52.80 o 
  13   5   7     1251.93     1308.96     86.37 o 
 -13   6   7      139.37      157.18     34.49 o 
 -12   6   7      431.87      434.44     38.89 o 
 -11   6   7      132.19      155.84     27.12 o 
 -10   6   7      287.47      312.38     30.36 o 
  -9   6   7      326.10      367.21     30.06 o 
  -8   6   7      109.89      114.78     20.95 o 
  -7   6   7       59.81       57.17     17.30 o 
  -6   6   7      262.71      236.44     21.21 o 
  -5   6   7      790.52      755.34     31.68 o 
  -4   6   7       57.74       51.06     13.20 o 
  -3   6   7      125.56      136.53     15.82 o 
  -2   6   7       76.58       98.06     12.13 o 
  -1   6   7      488.16      459.12     19.97 o 
   0   6   7       19.21       28.25     10.87 o 
   1   6   7      971.74      881.04     32.05 o 
   2   6   7      383.60      353.06     19.89 o 
   3   6   7      141.12      129.67     16.76 o 
   4   6   7      397.90      354.73     27.82 o 
   5   6   7     1922.61     1775.22     62.14 o 
   6   6   7     1495.66     1303.82     53.39 o 
   7   6   7      109.16      114.62     29.74 o 
   8   6   7      402.74      423.54     36.83 o 
   9   6   7      330.46      301.20     36.76 o 
  10   6   7       33.64       24.45     29.90 o 
  11   6   7       21.08       40.16     33.91 o 
  12   6   7        6.17      -14.15     37.53 o 
 -12   7   7      561.12      569.87     44.41 o 
 -11   7   7     1544.80     1536.69     61.05 o 
 -10   7   7     2042.66     2103.62     73.50 o 
  -9   7   7     1038.46     1009.53     45.67 o 
  -8   7   7       53.09       26.49     20.64 o 
  -7   7   7     1940.41     1887.57     59.42 o 
  -6   7   7     5244.84     5438.46    124.18 o 
  -5   7   7     6126.50     6305.27    138.90 o 
  -4   7   7     1900.52     1824.57     54.00 o 
  -3   7   7     2147.14     2129.81     65.11 o 
  -2   7   7    13698.71    14104.21    337.99 o 
  -1   7   7    13167.05    13087.65    242.01 o 
   0   7   7     2573.45     2524.14     60.59 o 
   1   7   7       56.38       64.46     17.30 o 
   2   7   7     2119.04     1929.69    102.16 o 
   3   7   7     4690.47     4659.13    142.03 o 
   4   7   7     3146.08     3008.39     89.42 o 
   5   7   7      692.00      606.44     42.89 o 
   6   7   7       89.97       91.63     31.04 o 
   7   7   7      752.56      676.60     44.37 o 
   8   7   7     2782.87     2717.42     95.48 o 
   9   7   7     2356.93     2329.78    141.06 o 
  10   7   7      675.22      662.26     62.08 o 
 -11   8   7       73.66       68.10     53.24 o 
 -10   8   7       39.32       47.43     35.78 o 
  -9   8   7        6.04      -22.76     26.63 o 
  -8   8   7       11.05       34.20     26.53 o 
  -7   8   7      113.45      102.01     32.33 o 
  -6   8   7      205.36      222.96     29.80 o 
  -5   8   7      206.02      175.95     27.64 o 
  -4   8   7     1326.41     1268.28     51.77 o 
  -3   8   7      158.18      187.54     28.88 o 
  -2   8   7       55.67       29.18     18.96 o 
  -1   8   7      462.29      459.97     31.50 o 
   0   8   7      506.99      492.22     30.94 o 
   1   8   7      883.68      790.12     37.92 o 
   2   8   7      102.65      130.85     36.42 o 
   3   8   7      100.73       95.95     26.48 o 
   4   8   7       12.86        0.59     23.41 o 
   5   8   7       41.75       36.55     26.69 o 
   6   8   7        9.28        1.16     26.11 o 
   7   8   7        3.64       47.86     30.52 o 
   8   8   7        5.06       13.77     38.80 o 
   9   8   7      163.46      158.83     38.58 o 
  -9   9   7      245.99      235.02     76.86 o 
  -8   9   7       21.19       40.73     32.53 o 
  -7   9   7      998.33     1023.81     54.37 o 
  -6   9   7     2052.52     2162.70     78.03 o 
  -5   9   7     1425.97     1503.71     62.30 o 
  -4   9   7      125.05      104.04     28.50 o 
  -3   9   7      594.10      751.99     46.59 o 
  -2   9   7     2442.41     2609.60    104.75 o 
  -1   9   7     3555.67     3804.87    177.00 o 
   0   9   7     2080.11     2094.70     86.97 o 
   1   9   7      118.37      152.45     43.32 o 
   2   9   7      330.34      316.76     44.18 o 
   3   9   7     1498.92     1533.92     68.00 o 
   4   9   7     1577.53     1816.07    145.91 o 
   5   9   7      635.17      661.82     49.21 o 
   6   9   7        0.57       12.99     32.45 o 
   7   9   7      480.63      524.85     52.16 o 
  -6  10   7      149.79      130.64     47.98 o 
  -5  10   7       34.24       15.81     38.94 o 
  -4  10   7      324.15      265.20     46.72 o 
  -3  10   7      279.26      259.99     53.09 o 
  -2  10   7       17.64       48.24     51.71 o 
  -1  10   7       47.66       50.16     50.08 o 
   0  10   7      151.16      146.49     52.01 o 
   1  10   7       33.93       38.97     58.24 o 
   2  10   7       58.29      162.23     55.22 o 
   3  10   7      263.77      287.01     62.78 o 
   4  10   7      144.35      168.58     44.58 o 
 -16   0   8       73.42      133.72     84.37 o 
 -15   0   8     1632.76     1569.36     99.71 o 
 -14   0   8     6691.22     6404.25    236.17 o 
 -13   0   8     7140.79     7286.92    255.77 o 
 -12   0   8     2548.46     2703.53    115.18 o 
 -11   0   8     2697.20     2568.85    107.91 o 
 -10   0   8       46.80       60.35     20.21 o 
  -9   0   8     3646.88     3346.60     84.84 o 
  -8   0   8    18415.75    17776.56    385.18 o 
  -7   0   8    10701.07    10614.98    233.25 o 
  -6   0   8     7445.17     7616.93    169.26 o 
  -5   0   8     2929.47     2559.28     68.75 o 
  -4   0   8    27978.40    28186.35    598.14 o 
  -3   0   8    90751.19    90394.56   1902.36 o 
  -2   0   8    50254.21    50617.98   1137.77 o 
  -1   0   8    51776.09    54285.08   1553.10 o 
   0   0   8    44358.31    45921.98    996.82 o 
   1   0   8    75128.96    74576.50   1572.61 o 
   2   0   8    87366.25    84830.81   1787.80 o 
   3   0   8    18403.04    18442.99    396.99 o 
   4   0   8     6039.71     5751.89    131.75 o 
   5   0   8     5137.74     4822.23    113.59 o 
   6   0   8     5773.39     5353.65    126.47 o 
   7   0   8     7650.31     7172.46    166.01 o 
   8   0   8     2258.74     2342.34    154.98 o 
   9   0   8      137.47      194.96     27.16 o 
  10   0   8     6530.85     6664.47    238.10 o 
  11   0   8     5413.34     5318.60    268.03 o 
  12   0   8     4071.99     3817.08    164.19 o 
  13   0   8      903.22      652.52     75.44 o 
  14   0   8     1196.75     1289.07    101.30 o 
 -16   1   8       49.02       41.61     39.62 o 
 -15   1   8        1.24       21.10     33.41 o 
 -14   1   8      225.77      165.00     32.03 o 
 -13   1   8      102.69      100.55     26.83 o 
 -12   1   8      304.85      338.89     30.88 o 
 -11   1   8      273.35      291.48     24.06 o 
 -10   1   8      857.60      841.62     36.28 o 
  -9   1   8     1078.87     1072.64     35.79 o 
  -8   1   8        0.02       -0.27      7.54 o 
  -7   1   8       12.41       37.82      7.30 o 
  -6   1   8     2611.56     2651.51     46.47 o 
  -5   1   8     6391.38     6668.97    105.15 o 
  -4   1   8     5101.54     5480.64     86.80 o 
  -3   1   8     3188.13     3351.18     54.97 o 
  -2   1   8     4992.04     5318.07     83.87 o 
  -1   1   8     4987.32     5728.29    114.53 o 
   0   1   8      341.01      307.44     14.86 o 
   1   1   8     6425.66     6447.66    101.79 o 
   2   1   8     1039.82      949.90     21.10 o 
   3   1   8     1223.32     1185.76     27.15 o 
   4   1   8      123.41      134.50      9.79 o 
   5   1   8       52.93       55.17      8.31 o 
   6   1   8      548.26      515.39     17.67 o 
   7   1   8      133.82      128.67     13.31 o 
   8   1   8     1184.96     1126.31     32.58 o 
   9   1   8     1570.21     1540.47     69.68 o 
  10   1   8       54.42       24.97     21.25 o 
  11   1   8      513.92      507.35     41.36 o 
  12   1   8       10.94       19.63     30.65 o 
  13   1   8       15.64       26.41     36.16 o 
  14   1   8        3.42       12.95     37.62 o 
 -16   2   8     1207.85     1263.53     71.12 o 
 -15   2   8       21.43       -3.43     31.76 o 
 -14   2   8     1950.04     2030.30    111.78 o 
 -13   2   8     4399.38     4581.30    112.92 o 
 -12   2   8     4451.87     4365.60    153.59 o 
 -11   2   8       53.19       58.75     16.92 o 
 -10   2   8      187.69      204.16     18.34 o 
  -9   2   8    15500.63    15602.46    281.81 o 
  -8   2   8    31462.79    30516.82    535.03 o 
  -7   2   8    13406.95    13153.13    203.96 o 
  -6   2   8     1173.06     1129.74     24.82 o 
  -5   2   8     6373.32     6432.40    102.41 o 
  -4   2   8    48189.04    49369.05    738.16 o 
  -3   2   8    53049.23    53372.19    851.15 o 
  -2   2   8    23911.05    25464.70    411.42 o 
  -1   2   8     1267.67     1397.54     32.23 o 
   0   2   8    27847.52    29200.53    469.18 o 
   1   2   8    37822.46    39645.31    594.46 o 
   2   2   8    37585.64    37130.65    557.71 o 
   3   2   8      641.79      475.05     17.43 o 
   4   2   8     8024.42     8075.71    128.49 o 
   5   2   8    18506.92    17590.07    270.19 o 
   6   2   8    24035.68    23495.96    384.22 o 
   7   2   8    19320.45    19468.17    320.97 o 
   8   2   8     2757.73     2892.60     66.15 o 
   9   2   8     2186.00     2159.11     75.68 o 
  10   2   8     5933.17     5962.22    135.96 o 
  11   2   8     3065.24     3116.84     92.68 o 
  12   2   8     1631.66     1629.10     61.09 o 
  13   2   8      366.99      297.09     43.89 o 
  14   2   8      745.43      636.29     57.70 o 
 -16   3   8      265.29      376.21     90.96 o 
 -15   3   8       60.06      107.40     41.35 o 
 -14   3   8       36.69       18.49     32.01 o 
 -13   3   8        1.12      -22.27     22.27 o 
 -12   3   8      154.12      166.51     23.23 o 
 -11   3   8      303.99      274.31     23.71 o 
 -10   3   8       81.46       96.32     17.89 o 
  -9   3   8       63.70       59.60     14.52 o 
  -8   3   8     1602.04     1526.29     46.78 o 
  -7   3   8       18.03       29.37      9.38 o 
  -6   3   8       98.22      119.05      9.36 o 
  -5   3   8      236.98      242.84     11.29 o 
  -4   3   8       51.11       42.17      6.65 o 
  -3   3   8      155.33      146.75     10.16 o 
  -2   3   8      213.45      251.08     11.37 o 
  -1   3   8    14745.67    15946.65    261.28 o 
   0   3   8     1459.65     1448.31     27.84 o 
   1   3   8     2707.08     2923.42     60.42 o 
   2   3   8      509.97      491.18     14.57 o 
   3   3   8       76.28       73.82      8.05 o 
   4   3   8        4.67        5.61      7.30 o 
   5   3   8        0.09       10.68      8.67 o 
   6   3   8      221.44      209.89     16.38 o 
   7   3   8      942.21      850.01     30.17 o 
   8   3   8      175.91      200.42     19.41 o 
   9   3   8      166.75      178.93     20.60 o 
  10   3   8      470.79      432.28     36.06 o 
  11   3   8        2.96       18.15     23.92 o 
  12   3   8      225.80      216.07     32.95 o 
  13   3   8      165.54      179.81     36.55 o 
  14   3   8       25.64      -13.01     55.24 o 
 -15   4   8       16.04        4.29     35.53 o 
 -14   4   8      601.40      623.94     45.23 o 
 -13   4   8     4057.93     4041.47    102.16 o 
 -12   4   8     3054.66     3017.50     77.30 o 
 -11   4   8     1644.77     1579.99     73.46 o 
 -10   4   8     1863.88     1875.92     52.77 o 
  -9   4   8    14922.58    14750.88    271.79 o 
  -8   4   8    17867.94    17747.04    321.22 o 
  -7   4   8     3692.00     3473.64     74.84 o 
  -6   4   8       14.79       33.59     12.32 o 
  -5   4   8     2512.06     2218.75     45.70 o 
  -4   4   8    18574.43    19004.73    309.60 o 
  -3   4   8    13856.50    13900.49    214.23 o 
  -2   4   8     5348.33     4886.38     87.09 o 
  -1   4   8      380.02      322.56     20.55 o 
   0   4   8     3987.16     3600.77     66.09 o 
   1   4   8    18453.24    18164.63    277.86 o 
   2   4   8    26959.31    26455.66    401.02 o 
   3   4   8     6800.05     6609.01    107.14 o 
   4   4   8      113.37      127.86     10.43 o 
   5   4   8    11060.11    10890.97    200.38 o 
   6   4   8    23081.89    23413.34    415.14 o 
   7   4   8    13195.02    13307.41    244.60 o 
   8   4   8      959.27     1043.30     52.76 o 
   9   4   8     2559.87     2533.97     64.43 o 
  10   4   8     5307.33     5233.50    141.72 o 
  11   4   8     2544.11     2566.72     93.76 o 
  12   4   8      708.25      740.09     45.16 o 
  13   4   8       20.59       85.06     38.81 o 
 -14   5   8      274.15      263.42     52.16 o 
 -13   5   8      241.28      209.51     33.01 o 
 -12   5   8        0.42       -0.25     24.17 o 
 -11   5   8     1169.84     1035.31     45.52 o 
 -10   5   8      781.88      882.76     51.19 o 
  -9   5   8       41.99       19.08     17.47 o 
  -8   5   8      108.11      114.59     18.77 o 
  -7   5   8       29.99       35.60     15.30 o 
  -6   5   8       10.24       21.56     14.42 o 
  -5   5   8      854.55      784.44     26.90 o 
  -4   5   8     2042.30     2068.42     52.96 o 
  -3   5   8      240.37      209.65     12.84 o 
  -2   5   8      240.10      239.51     14.10 o 
  -1   5   8      949.74      891.80     25.79 o 
   0   5   8       94.04       78.69     10.43 o 
   1   5   8       17.91       21.11      8.48 o 
   2   5   8        9.74       22.75      9.27 o 
   3   5   8       80.77       99.26     11.71 o 
   4   5   8      580.48      571.82     26.78 o 
   5   5   8     1381.40     1348.29     43.50 o 
   6   5   8       36.49       18.55     15.78 o 
   7   5   8      685.12      592.37     52.93 o 
   8   5   8       98.57       67.53     23.03 o 
   9   5   8      150.28      204.19     31.39 o 
  10   5   8       16.65       23.95     26.22 o 
  11   5   8      411.45      397.64     41.30 o 
  12   5   8      346.17      292.54     52.97 o 
 -13   6   8     2621.87     2599.60     83.84 o 
 -12   6   8     2301.60     2291.26     75.42 o 
 -11   6   8      480.99      491.27     43.15 o 
 -10   6   8       22.32       25.42     23.45 o 
  -9   6   8     1793.98     1756.36     57.26 o 
  -8   6   8     5571.38     5437.97    193.34 o 
  -7   6   8     3831.72     3776.83     97.46 o 
  -6   6   8       27.69       12.07     18.08 o 
  -5   6   8     4329.30     4286.62     98.92 o 
  -4   6   8    10251.17    10467.44    212.90 o 
  -3   6   8    13727.18    13902.44    254.01 o 
  -2   6   8     3987.98     3742.55     78.36 o 
  -1   6   8       86.65       99.58     14.74 o 
   0   6   8     9248.04     8977.45    169.34 o 
   1   6   8    15035.91    14808.49    269.89 o 
   2   6   8    13680.16    13864.62    279.43 o 
   3   6   8     4592.63     4698.10    121.65 o 
   4   6   8      100.97      102.84     21.18 o 
   5   6   8     2721.26     2652.12     81.81 o 
   6   6   8     6493.35     6209.50    159.07 o 
   7   6   8     2812.96     2660.60     86.10 o 
   8   6   8       17.73       13.29     22.11 o 
   9   6   8     1151.26     1075.13    103.67 o 
  10   6   8     1820.75     1653.28    155.91 o 
  11   6   8     1830.85     1851.52     79.26 o 
 -12   7   8       13.37       29.78     32.82 o 
 -11   7   8      124.07      200.43     34.21 o 
 -10   7   8        5.16       -3.02     26.40 o 
  -9   7   8       23.02      -18.95     22.60 o 
  -8   7   8       97.59      121.28     25.31 o 
  -7   7   8      450.33      470.48     34.31 o 
  -6   7   8     1501.71     1494.81    104.96 o 
  -5   7   8     1926.72     1893.76     63.08 o 
  -4   7   8        9.30       -1.84     20.46 o 
  -3   7   8       27.26       32.61     16.70 o 
  -2   7   8      243.72      236.88     22.40 o 
  -1   7   8       56.76       77.14     16.98 o 
   0   7   8      114.69      139.87     20.41 o 
   1   7   8     1629.14     1649.93     51.23 o 
   2   7   8      910.66      858.80     44.61 o 
   3   7   8      620.97      629.59     45.75 o 
   4   7   8      595.41      605.56     49.36 o 
   5   7   8      262.98      347.93     32.58 o 
   6   7   8       67.42       70.49     26.09 o 
   7   7   8     1416.56     1379.45     61.68 o 
   8   7   8      247.24      238.18     34.84 o 
   9   7   8       28.11       28.47     31.11 o 
  10   7   8       43.95       30.88     36.50 o 
 -11   8   8       31.50       32.02     39.22 o 
 -10   8   8      316.45      399.54     44.86 o 
  -9   8   8     1687.25     1613.35     66.49 o 
  -8   8   8     2602.56     2629.11    125.44 o 
  -7   8   8     2432.79     2403.88     94.03 o 
  -6   8   8      583.97      580.97     38.88 o 
  -5   8   8      953.56      948.58     46.00 o 
  -4   8   8     3790.05     3971.31    109.37 o 
  -3   8   8     5410.62     5759.06    191.25 o 
  -2   8   8     3679.92     3504.66     91.84 o 
  -1   8   8       59.72       72.03     24.15 o 
   0   8   8      995.52      979.88     40.84 o 
   1   8   8     3550.39     3592.74    136.64 o 
   2   8   8     2859.80     2924.88    151.73 o 
   3   8   8      157.70      175.33     29.24 o 
   4   8   8      581.47      615.74     43.11 o 
   5   8   8     2155.45     2095.05     77.36 o 
   6   8   8     2339.10     2491.45     95.91 o 
   7   8   8     1304.06     1238.14     62.71 o 
   8   8   8      553.22      598.81     67.68 o 
   9   8   8       14.15       88.10     59.55 o 
  -9   9   8       42.10       82.06     59.73 o 
  -8   9   8      228.60      278.99     39.48 o 
  -7   9   8      146.78      214.77     36.45 o 
  -6   9   8       31.16       59.83     30.01 o 
  -5   9   8       21.93       -7.55     26.71 o 
  -4   9   8        0.50        4.78     30.61 o 
  -3   9   8      316.41      301.53     35.70 o 
  -2   9   8     1040.86     1035.96     51.20 o 
  -1   9   8      610.51      651.71     42.89 o 
   0   9   8      328.02      358.50     44.90 o 
   1   9   8        4.73       37.15     35.59 o 
   2   9   8      111.81      109.74     29.96 o 
   3   9   8       35.79       43.78     27.55 o 
   4   9   8       36.33       54.83     30.70 o 
   5   9   8       50.34       88.26     34.05 o 
   6   9   8      275.09      270.10     41.79 o 
   7   9   8       35.19        0.33     49.87 o 
  -5  10   8      331.97      514.00     72.94 o 
  -4  10   8     1192.67     1366.71     83.41 o 
  -3  10   8     1290.72     1351.32     87.54 o 
  -2  10   8      493.69      587.47     75.82 o 
  -1  10   8       14.09       18.47     45.07 o 
   0  10   8      523.88      583.64     71.35 o 
   1  10   8     1787.85     1863.21    109.18 o 
   2  10   8     1263.53     1362.86    162.01 o 
   3  10   8      550.38      675.67     78.92 o 
 -16   1   9     1346.06     1499.24     77.58 o 
 -15   1   9     4474.83     4602.79    165.09 o 
 -14   1   9     2101.59     2452.39     90.74 o 
 -13   1   9       15.65        2.28     22.96 o 
 -12   1   9     2170.03     2239.93     72.99 o 
 -11   1   9     6261.64     6317.05    138.02 o 
 -10   1   9    12601.01    12109.14    221.49 o 
  -9   1   9     5941.28     5664.32     94.31 o 
  -8   1   9      833.47      852.12     22.23 o 
  -7   1   9     8732.40     8799.55    138.59 o 
  -6   1   9    18505.81    18364.86    279.75 o 
  -5   1   9    35383.12    35697.91    535.59 o 
  -4   1   9    27868.76    28227.51    424.20 o 
  -3   1   9     1179.03     1099.36     21.97 o 
  -2   1   9    37642.71    37247.75    595.60 o 
  -1   1   9    46028.09    47175.62    753.93 o 
   0   1   9    53561.04    55273.97    825.62 o 
   1   1   9     9882.62     9999.63    155.05 o 
   2   1   9    12007.64    12079.40    186.48 o 
   3   1   9    59160.06    60340.51    902.51 o 
   4   1   9    47543.32    47548.28    714.12 o 
   5   1   9     6220.65     5928.40     97.68 o 
   6   1   9     2485.20     2396.80     46.35 o 
   7   1   9     1520.06     1373.10     40.19 o 
   8   1   9    16223.75    16354.75    273.00 o 
   9   1   9     6355.80     6452.82    142.56 o 
  10   1   9     1000.27     1002.79     50.24 o 
  11   1   9       35.96       51.65     37.07 o 
  12   1   9      308.66      381.84     42.58 o 
  13   1   9     2129.95     2172.09     87.39 o 
  14   1   9     2717.05     2753.40    103.70 o 
 -16   2   9       10.78       17.14     38.99 o 
 -15   2   9      111.59      110.79     37.33 o 
 -14   2   9      162.67      173.43     45.91 o 
 -13   2   9      348.75      414.50     34.08 o 
 -12   2   9       51.88       40.87     19.96 o 
 -11   2   9      315.14      293.43     23.26 o 
 -10   2   9       79.42      106.23     15.58 o 
  -9   2   9      326.92      277.36     26.54 o 
  -8   2   9     1498.64     1323.12     32.85 o 
  -7   2   9      121.35      114.55      9.62 o 
  -6   2   9        0.14       11.74      6.26 o 
  -5   2   9      227.55      207.71      9.94 o 
  -4   2   9     1858.89     1785.52     36.72 o 
  -3   2   9      189.48      187.95     16.92 o 
  -2   2   9     1163.82     1099.60     24.52 o 
  -1   2   9       52.55       49.32      7.70 o 
   0   2   9     2151.60     2388.55     65.72 o 
   1   2   9     9965.22    10775.87    166.62 o 
   2   2   9     1593.64     1515.56     36.54 o 
   3   2   9     1575.77     1611.21     32.50 o 
   4   2   9      967.67     1027.42     24.96 o 
   5   2   9      181.14      176.65     12.14 o 
   6   2   9        3.24        1.09     10.76 o 
   7   2   9     1180.86     1093.01     34.85 o 
   8   2   9      478.61      522.34     27.34 o 
   9   2   9       35.63       30.46     17.06 o 
  10   2   9      410.12      437.74     32.17 o 
  11   2   9      202.33      249.43     30.90 o 
  12   2   9      156.74      141.36     31.89 o 
  13   2   9       88.97       83.51     54.96 o 
  14   2   9       27.10       34.45     51.89 o 
 -16   3   9      553.15      718.28    162.01 o 
 -15   3   9     2372.28     2705.04    111.43 o 
 -14   3   9     2245.55     2470.71     78.68 o 
 -13   3   9      312.45      338.04     32.38 o 
 -12   3   9      197.85      240.92     24.90 o 
 -11   3   9     4599.26     4646.40    100.45 o 
 -10   3   9    16535.55    16271.85    297.53 o 
  -9   3   9    10693.89    10603.28    319.97 o 
  -8   3   9       14.63       28.19     11.91 o 
  -7   3   9     7535.48     7208.01    126.20 o 
  -6   3   9    17936.51    17237.46    265.01 o 
  -5   3   9    16087.70    15781.59    242.53 o 
  -4   3   9     7957.48     7581.06    119.84 o 
  -3   3   9    12138.27    12646.17    208.79 o 
  -2   3   9    45004.71    46687.19    750.03 o 
  -1   3   9    19512.88    19402.75    316.91 o 
   0   3   9    28698.25    28633.15    463.25 o 
   1   3   9    12501.27    12514.86    193.46 o 
   2   3   9      392.64      455.12     18.55 o 
   3   3   9    18245.56    18523.89    283.89 o 
   4   3   9    17424.88    16949.19    261.46 o 
   5   3   9     8751.43     8490.22    146.24 o 
   6   3   9     1057.78     1042.06     45.04 o 
   7   3   9     2790.11     2710.70     94.49 o 
   8   3   9    16815.48    16880.76    306.99 o 
   9   3   9    12720.45    12819.58    239.91 o 
  10   3   9     1480.57     1502.25     54.75 o 
  11   3   9       21.05       16.22     24.64 o 
  12   3   9     1212.25     1269.51     58.06 o 
  13   3   9     1570.50     1489.51     63.87 o 
 -15   4   9      116.50      120.78     39.56 o 
 -14   4   9      142.66      142.18     35.17 o 
 -13   4   9       97.83       86.60     27.36 o 
 -12   4   9      145.81      160.59     25.05 o 
 -11   4   9       19.00       18.88     18.68 o 
 -10   4   9      133.64      120.12     19.24 o 
  -9   4   9      255.26      268.72     29.49 o 
  -8   4   9     1133.71     1160.97     37.27 o 
  -7   4   9     1131.94     1227.30     36.59 o 
  -6   4   9      345.28      361.48     24.13 o 
  -5   4   9      897.19      931.91     24.75 o 
  -4   4   9      120.09      130.82     10.81 o 
  -3   4   9       18.39       21.08      7.89 o 
  -2   4   9       49.99       65.52      8.71 o 
  -1   4   9       24.38       25.03      8.02 o 
   0   4   9     1434.74     1411.35     38.77 o 
   1   4   9       40.43       24.69      8.66 o 
   2   4   9      515.79      563.72     19.05 o 
   3   4   9       52.24       54.44      8.74 o 
   4   4   9      151.70      198.68     13.60 o 
   5   4   9      957.69      927.63     30.25 o 
   6   4   9     2212.22     2095.61     52.15 o 
   7   4   9      772.95      786.74     31.13 o 
   8   4   9      125.85      140.44     19.87 o 
   9   4   9       54.05       42.43     19.17 o 
  10   4   9       27.97       -0.79     22.09 o 
  11   4   9       10.02       19.10     30.67 o 
  12   4   9       33.75       42.37     42.67 o 
  13   4   9      363.38      281.12     46.80 o 
 -14   5   9      873.10      950.57     57.94 o 
 -13   5   9       48.86       33.80     28.18 o 
 -12   5   9      347.55      313.15     32.27 o 
 -11   5   9     3331.04     3252.47     87.75 o 
 -10   5   9     5479.88     5226.33    122.98 o 
  -9   5   9     4498.49     4325.95    118.70 o 
  -8   5   9      145.23      123.22     19.18 o 
  -7   5   9     8162.51     7913.74    167.06 o 
  -6   5   9    15990.69    16003.23    317.74 o 
  -5   5   9    16210.90    16435.69    295.49 o 
  -4   5   9     3451.88     3382.80     77.98 o 
  -3   5   9      411.93      436.35     17.87 o 
  -2   5   9     5083.74     4684.25     86.30 o 
  -1   5   9    11924.92    11487.02    194.55 o 
   0   5   9     6514.32     6119.75    118.61 o 
   1   5   9     1315.56     1226.46     35.07 o 
   2   5   9     3818.41     3749.77     79.54 o 
   3   5   9    15305.34    15390.23    278.79 o 
   4   5   9    12539.02    12188.17    278.46 o 
   5   5   9     7526.04     7609.14    228.80 o 
   6   5   9     2358.27     2280.80     73.28 o 
   7   5   9      806.54      731.93     57.76 o 
   8   5   9     5927.13     5624.81    147.47 o 
   9   5   9     3937.16     3989.03    166.39 o 
  10   5   9      652.02      622.42     45.31 o 
  11   5   9       33.59       54.29     31.52 o 
  12   5   9      738.23      759.03     68.81 o 
 -13   6   9       93.61      142.42     34.82 o 
 -12   6   9      535.96      578.93     42.21 o 
 -11   6   9      448.04      480.58     36.67 o 
 -10   6   9      162.61      192.59     35.84 o 
  -9   6   9       84.04       74.53     21.38 o 
  -8   6   9      303.39      348.18     27.14 o 
  -7   6   9      320.42      306.59     25.04 o 
  -6   6   9      171.44      177.52     20.55 o 
  -5   6   9     1115.76     1086.46     39.18 o 
  -4   6   9      302.30      294.76     22.52 o 
  -3   6   9       12.18       27.96     14.43 o 
  -2   6   9      394.79      358.63     21.01 o 
  -1   6   9      271.34      267.56     18.74 o 
   0   6   9      420.76      384.19     21.44 o 
   1   6   9      168.37      148.72     16.84 o 
   2   6   9        9.01       42.54     16.47 o 
   3   6   9      954.50      976.16     57.43 o 
   4   6   9      328.86      302.33     29.53 o 
   5   6   9      290.33      294.22     29.33 o 
   6   6   9      191.14      187.91     28.38 o 
   7   6   9        1.66       21.66     24.03 o 
   8   6   9      115.44       87.35     27.07 o 
   9   6   9      486.82      511.28     62.72 o 
  10   6   9      493.17      475.59     44.53 o 
  11   6   9      468.77      390.67     57.55 o 
 -12   7   9      480.75      576.05     47.21 o 
 -11   7   9     1765.11     1733.51     69.69 o 
 -10   7   9     1615.47     1619.32     64.62 o 
  -9   7   9      424.09      380.56     34.73 o 
  -8   7   9        4.06        5.38     21.73 o 
  -7   7   9     1027.63      972.04     45.88 o 
  -6   7   9     3405.58     3327.97     94.04 o 
  -5   7   9     7304.77     7262.27    176.02 o 
  -4   7   9     3708.94     3691.52    136.21 o 
  -3   7   9       35.76       35.07     17.70 o 
  -2   7   9     3806.32     3799.31     91.88 o 
  -1   7   9    12689.24    13062.67    252.42 o 
   0   7   9     8968.37     8801.11    182.31 o 
   1   7   9     1065.36     1052.22     45.79 o 
   2   7   9      840.68      803.00     50.86 o 
   3   7   9     4968.10     4927.76    146.56 o 
   4   7   9     4515.66     4209.69    116.18 o 
   5   7   9     1141.69     1169.43     74.51 o 
   6   7   9       66.60       86.58     31.25 o 
   7   7   9      839.37      653.42     44.53 o 
   8   7   9     1929.70     1825.76     73.69 o 
   9   7   9     1515.78     1674.53     91.47 o 
  10   7   9      833.12      808.66     57.50 o 
 -11   8   9       89.46       83.02     38.71 o 
 -10   8   9        8.63       41.16     31.28 o 
  -9   8   9        2.76      -20.86     27.26 o 
  -8   8   9        5.82       15.49     26.47 o 
  -7   8   9        5.02        8.91     24.95 o 
  -6   8   9        2.30       15.62     24.22 o 
  -5   8   9        5.14        8.85     21.12 o 
  -4   8   9       67.33       33.93     21.79 o 
  -3   8   9      312.55      298.66     28.16 o 
  -2   8   9      370.45      367.11     28.85 o 
  -1   8   9        5.26       12.53     19.81 o 
   0   8   9      157.21      168.59     24.38 o 
   1   8   9      552.73      594.46     62.29 o 
   2   8   9      248.55      213.03     29.23 o 
   3   8   9       25.06       42.69     24.75 o 
   4   8   9      345.58      402.48     37.27 o 
   5   8   9      949.66      879.99     51.22 o 
   6   8   9      343.98      271.90     36.84 o 
   7   8   9        1.77       -9.87     30.42 o 
   8   8   9       28.92       25.07     34.71 o 
  -9   9   9      261.09      356.88     74.66 o 
  -8   9   9       20.86       33.48     33.28 o 
  -7   9   9      331.27      429.64     75.55 o 
  -6   9   9     1459.29     1461.78     68.54 o 
  -5   9   9     1541.05     1584.59     92.76 o 
  -4   9   9      467.17      523.34     40.08 o 
  -3   9   9      100.92       89.45     29.67 o 
  -2   9   9     1798.61     1971.23     72.13 o 
  -1   9   9     4050.38     4338.88    198.16 o 
   0   9   9     3300.98     3706.37    130.84 o 
   1   9   9      316.41      390.23     47.47 o 
   2   9   9      192.22      187.35     32.91 o 
   3   9   9     1041.02     1075.67     67.89 o 
   4   9   9     1259.82     1376.04     65.13 o 
   5   9   9     1135.21     1145.50     61.79 o 
   6   9   9      113.30      126.22     43.75 o 
  -5  10   9       62.45      126.61     36.26 o 
  -4  10   9       14.65       27.27     33.06 o 
  -3  10   9      131.60       99.56     47.21 o 
  -2  10   9      126.62      120.97     42.15 o 
  -1  10   9        9.53      -19.06     33.51 o 
   0  10   9      444.87      517.24     58.56 o 
   1  10   9      372.32      334.34     51.72 o 
   2  10   9       81.12       89.17     48.07 o 
   3  10   9        0.11       38.31     49.08 o 
 -16   0  10      990.38     1120.11     93.99 o 
 -15   0  10       13.18       55.91     44.82 o 
 -14   0  10     3682.40     3635.49    168.73 o 
 -13   0  10     8225.65     8464.00    290.57 o 
 -12   0  10    10846.59    10358.28    341.86 o 
 -11   0  10     4056.19     4291.68    294.17 o 
 -10   0  10       87.41      101.12     17.43 o 
  -9   0  10    14139.30    13876.21    305.85 o 
  -8   0  10    11976.90    11523.47    254.52 o 
  -7   0  10    11249.34    11470.26    252.13 o 
  -6   0  10     1520.55     1465.52     41.57 o 
  -5   0  10     5576.13     5899.11    132.83 o 
  -4   0  10    26605.02    27510.59    673.23 o 
  -3   0  10    59097.96    57477.89   1212.91 o 
  -2   0  10    10215.86     9347.03    234.47 o 
  -1   0  10       75.26      149.65     17.77 o 
   0   0  10    10232.00    10922.04    238.89 o 
   1   0  10    49078.61    50944.42   1078.95 o 
   2   0  10    81316.86    80123.02   1691.69 o 
   3   0  10    28877.51    29632.54    633.09 o 
   4   0  10     1834.84     1855.31     52.39 o 
   5   0  10    10509.65    10493.25    234.80 o 
   6   0  10    19442.39    18335.89    400.34 o 
   7   0  10     9627.63     9104.05    324.55 o 
   8   0  10     3276.57     3082.90    127.20 o 
   9   0  10      490.33      563.39     70.29 o 
  10   0  10     6593.33     6459.70    234.40 o 
  11   0  10     1521.47     1584.31     97.12 o 
  12   0  10     3516.18     3429.44    156.27 o 
  13   0  10      383.21      270.87     63.35 o 
  14   0  10       75.82       14.29     61.60 o 
 -16   1  10       67.54      134.49     40.33 o 
 -15   1  10      432.15      431.96     44.77 o 
 -14   1  10      207.35      247.32     34.67 o 
 -13   1  10       18.81       20.25     24.07 o 
 -12   1  10        3.15       12.51     37.93 o 
 -11   1  10      347.95      308.54     22.02 o 
 -10   1  10      136.78      145.63     16.61 o 
  -9   1  10      844.63      818.00     23.77 o 
  -8   1  10     1971.01     1966.98     38.98 o 
  -7   1  10     2667.19     2746.60     49.46 o 
  -6   1  10       82.73      100.99      8.38 o 
  -5   1  10       26.37       35.90      6.36 o 
  -4   1  10     1354.00     1452.42     27.91 o 
  -3   1  10     2006.33     2034.17     36.17 o 
  -2   1  10       38.88       33.93      9.48 o 
  -1   1  10     1622.20     1700.55     34.88 o 
   0   1  10      641.16      665.43     24.08 o 
   1   1  10      775.10      765.32     18.95 o 
   2   1  10     1833.20     1691.33     33.43 o 
   3   1  10     1549.34     1590.17     32.75 o 
   4   1  10      352.55      301.37     18.11 o 
   5   1  10       23.73       31.55      9.08 o 
   6   1  10      287.79      294.45     15.23 o 
   7   1  10      716.73      669.11     24.45 o 
   8   1  10      164.28      187.45     17.64 o 
   9   1  10      795.85      776.00     38.93 o 
  10   1  10       75.38       70.73     21.68 o 
  11   1  10       77.27       19.20     30.82 o 
  12   1  10        5.50        3.79     33.82 o 
  13   1  10        0.69       -8.40     35.27 o 
  14   1  10        0.24       38.02     51.09 o 
 -16   2  10     1105.07     1174.58     68.45 o 
 -15   2  10      148.21      228.03     39.31 o 
 -14   2  10      547.33      615.58     85.56 o 
 -13   2  10     2920.79     3004.83     83.22 o 
 -12   2  10     2415.97     2544.37     71.71 o 
 -11   2  10     2933.65     2877.66     68.13 o 
 -10   2  10      422.00      416.14     23.35 o 
  -9   2  10     5383.86     5012.99    100.86 o 
  -8   2  10    23978.42    23367.31    382.25 o 
  -7   2  10    21111.48    20699.28    316.03 o 
  -6   2  10     2495.62     2324.09     42.94 o 
  -5   2  10     1850.77     1874.11     35.57 o 
  -4   2  10    34660.80    34894.05    524.15 o 
  -3   2  10    43457.61    43331.07    694.58 o 
  -2   2  10    16443.11    15840.32    281.01 o 
  -1   2  10     2838.79     3042.19     69.86 o 
   0   2  10     3461.20     3067.55     56.92 o 
   1   2  10    33109.80    34200.76    515.00 o 
   2   2  10    40832.68    41384.14    622.11 o 
   3   2  10    10766.47    10390.49    163.27 o 
   4   2  10       74.56      158.54     30.62 o 
   5   2  10     4388.24     3988.38     71.26 o 
   6   2  10    18853.82    18918.51    336.16 o 
   7   2  10    24068.57    24590.83    513.53 o 
   8   2  10     4089.11     4088.76     88.01 o 
   9   2  10      768.21      815.09     33.68 o 
  10   2  10     2321.17     2231.49     68.37 o 
  11   2  10     3416.62     3260.67    109.29 o 
  12   2  10     1882.78     1873.06     79.59 o 
  13   2  10      346.87      286.74     50.86 o 
 -16   3  10        0.43       -4.41     74.17 o 
 -15   3  10        4.88        9.03     35.46 o 
 -14   3  10        8.42       52.57     28.22 o 
 -13   3  10        4.65       -0.28     23.16 o 
 -12   3  10      138.74      147.87     24.93 o 
 -11   3  10      399.42      446.91     32.94 o 
 -10   3  10      474.71      480.25     34.84 o 
  -9   3  10       74.93      130.70     16.98 o 
  -8   3  10      255.69      254.26     20.64 o 
  -7   3  10      237.91      228.38     14.64 o 
  -6   3  10      173.14      141.23     12.43 o 
  -5   3  10        3.04       28.66      9.48 o 
  -4   3  10     1867.94     1829.86     43.25 o 
  -3   3  10       52.33       75.75      8.41 o 
  -2   3  10        7.99       18.46      6.71 o 
  -1   3  10      736.95      746.86     25.85 o 
   0   3  10     3698.89     3819.50     69.80 o 
   1   3  10        0.26        7.01      5.80 o 
   2   3  10       12.92       17.18      6.71 o 
   3   3  10      932.18      891.76     23.80 o 
   4   3  10     1710.72     1675.27     35.52 o 
   5   3  10      277.43      270.09     19.04 o 
   6   3  10      190.40      200.59     17.17 o 
   7   3  10      713.47      708.77     37.17 o 
   8   3  10      129.69      174.44     21.04 o 
   9   3  10        7.12       11.71     18.46 o 
  10   3  10        9.40       14.87     23.20 o 
  11   3  10       10.80       14.65     26.71 o 
  12   3  10       27.16       16.36     32.79 o 
  13   3  10       11.12       60.33     48.42 o 
 -15   4  10       18.96        4.41     35.04 o 
 -14   4  10      477.92      511.20     45.83 o 
 -13   4  10     2139.34     2007.47     67.32 o 
 -12   4  10     3384.31     3322.87     88.98 o 
 -11   4  10     2946.14     2748.88     75.77 o 
 -10   4  10       51.92       72.14     19.01 o 
  -9   4  10     6538.85     6539.53    143.16 o 
  -8   4  10    12733.35    12367.16    250.80 o 
  -7   4  10    11368.82    11330.36    236.95 o 
  -6   4  10     5435.44     5321.93    104.41 o 
  -5   4  10     2765.82     2666.02     53.07 o 
  -4   4  10    29166.76    29979.90    524.50 o 
  -3   4  10    32348.77    32870.51    576.65 o 
  -2   4  10    13234.03    12953.38    216.49 o 
  -1   4  10       32.33       29.38      8.10 o 
   0   4  10     4129.27     3856.71     78.77 o 
   1   4  10    17928.80    17627.87    315.03 o 
   2   4  10    20056.58    20158.67    358.81 o 
   3   4  10     5468.72     5230.23    103.63 o 
   4   4  10      168.21      195.32     17.36 o 
   5   4  10     2088.15     1934.65    110.74 o 
   6   4  10     7712.00     7328.13    168.08 o 
   7   4  10     9333.81     9556.18    200.20 o 
   8   4  10     1909.75     1964.03     60.61 o 
   9   4  10      257.65      231.70     34.07 o 
  10   4  10     2843.15     2848.32    154.03 o 
  11   4  10     3882.38     4078.57    122.60 o 
  12   4  10     1633.75     1537.49     72.86 o 
 -14   5  10        2.13       19.64     33.96 o 
 -13   5  10      111.21       85.42     29.55 o 
 -12   5  10      159.64      137.40     28.66 o 
 -11   5  10       15.43       10.08     22.29 o 
 -10   5  10      415.41      440.28     31.61 o 
  -9   5  10      380.97      400.79     28.52 o 
  -8   5  10     1035.58     1002.67     38.66 o 
  -7   5  10      156.33      160.24     20.80 o 
  -6   5  10     2271.34     2260.55     71.25 o 
  -5   5  10      316.31      294.16     18.58 o 
  -4   5  10      613.99      581.78     21.21 o 
  -3   5  10      708.63      741.38     29.72 o 
  -2   5  10     1569.14     1432.48     44.03 o 
  -1   5  10     2625.71     2608.58     65.33 o 
   0   5  10      700.35      707.21     37.04 o 
   1   5  10      679.89      659.04     31.72 o 
   2   5  10      115.02      118.28     14.68 o 
   3   5  10      604.81      636.29     26.00 o 
   4   5  10      158.01      154.54     22.16 o 
   5   5  10     1752.38     1641.52     59.03 o 
   6   5  10      217.13      249.96     55.39 o 
   7   5  10      240.02      228.86     27.79 o 
   8   5  10        8.70      -16.55     22.79 o 
   9   5  10      246.25      229.23     32.54 o 
  10   5  10      121.93      105.09     32.36 o 
  11   5  10      237.17      187.54     38.40 o 
  12   5  10      220.56      193.41     56.50 o 
 -13   6  10     2261.00     2360.03     95.26 o 
 -12   6  10     2646.67     2660.23     87.77 o 
 -11   6  10      697.98      685.20     43.70 o 
 -10   6  10      211.05      181.06     28.33 o 
  -9   6  10     1966.45     1867.14     64.61 o 
  -8   6  10     3041.10     3052.34    105.39 o 
  -7   6  10     3770.52     3648.87     99.21 o 
  -6   6  10     1951.56     1778.81     58.64 o 
  -5   6  10      145.47      180.70     18.96 o 
  -4   6  10     4083.85     4108.18    148.46 o 
  -3   6  10    10990.60    11222.20    229.20 o 
  -2   6  10     8764.71     8760.97    215.81 o 
  -1   6  10     2255.63     2163.35     53.45 o 
   0   6  10     1521.98     1379.44     40.52 o 
   1   6  10    16959.38    16895.50    306.75 o 
   2   6  10    13091.71    12699.13    258.41 o 
   3   6  10     2848.94     2902.83     84.97 o 
   4   6  10       13.35       14.71     17.74 o 
   5   6  10     2850.46     2744.78    153.67 o 
   6   6  10     4424.08     4373.18    120.56 o 
   7   6  10     4184.00     4139.49    127.89 o 
   8   6  10     1036.08     1010.61     53.49 o 
   9   6  10      153.28      168.56     32.87 o 
  10   6  10      716.86      744.35     52.54 o 
  11   6  10     1158.93     1301.92     69.89 o 
 -12   7  10       58.82      124.54     35.60 o 
 -11   7  10       55.17       43.39     29.61 o 
 -10   7  10       24.32       16.40     27.16 o 
  -9   7  10       11.36       17.70     23.76 o 
  -8   7  10        6.50       35.09     23.30 o 
  -7   7  10      535.16      511.48     50.63 o 
  -6   7  10      896.69      810.18     41.03 o 
  -5   7  10      391.22      371.71     30.49 o 
  -4   7  10      195.94      187.41     22.68 o 
  -3   7  10       76.05       52.94     17.63 o 
  -2   7  10       16.25       14.13     17.01 o 
  -1   7  10      580.43      597.25     29.05 o 
   0   7  10      174.94      155.67     19.61 o 
   1   7  10     1088.61     1071.99     41.73 o 
   2   7  10       83.03       53.44     20.74 o 
   3   7  10       40.54       42.97     22.35 o 
   4   7  10      267.19      257.56     30.97 o 
   5   7  10      370.93      343.42     33.75 o 
   6   7  10       83.28       62.18     26.78 o 
   7   7  10      127.79      127.26     29.85 o 
   8   7  10       31.03       54.84     28.51 o 
   9   7  10       38.78       57.46     32.36 o 
  10   7  10       19.03       26.90     58.01 o 
 -11   8  10       58.18      116.47     65.70 o 
 -10   8  10      335.18      387.62     40.30 o 
  -9   8  10     1760.46     1805.43     70.60 o 
  -8   8  10     2374.51     2459.83     83.42 o 
  -7   8  10     1631.17     1583.29    108.20 o 
  -6   8  10      378.95      377.60     42.51 o 
  -5   8  10       51.56       68.88     26.29 o 
  -4   8  10     1443.14     1578.43    100.64 o 
  -3   8  10     4471.60     4476.57    108.69 o 
  -2   8  10     3507.39     3491.70    168.94 o 
  -1   8  10      534.96      549.79     42.08 o 
   0   8  10      494.40      559.28     34.68 o 
   1   8  10     4344.31     4302.60    118.26 o 
   2   8  10     5020.70     5176.97    138.57 o 
   3   8  10     1072.81     1047.31     71.99 o 
   4   8  10      212.69      245.29     34.27 o 
   5   8  10     2147.76     2164.78     89.23 o 
   6   8  10     2699.97     2566.58    107.76 o 
   7   8  10     1155.15     1091.18     59.95 o 
   8   8  10      127.62      134.69     38.04 o 
  -8   9  10       38.52       52.18     32.39 o 
  -7   9  10       12.60        9.40     30.21 o 
  -6   9  10        9.61        9.22     30.17 o 
  -5   9  10       68.10       84.06     30.01 o 
  -4   9  10       17.30       13.77     26.44 o 
  -3   9  10       17.02       -0.97     26.59 o 
  -2   9  10      400.40      400.95     38.26 o 
  -1   9  10     1059.69     1038.93    104.32 o 
   0   9  10      522.05      612.11     73.53 o 
   1   9  10       50.79       33.05     36.90 o 
   2   9  10       80.52       89.96     31.60 o 
   3   9  10      284.57      368.47     41.32 o 
   4   9  10      261.13      242.91     38.62 o 
   5   9  10        2.59      -10.39     35.13 o 
   6   9  10      525.44      503.38     71.22 o 
  -5  10  10      251.14      309.17     42.69 o 
  -4  10  10     1230.76     1484.18     68.05 o 
  -3  10  10     1197.78     1305.75     88.25 o 
  -2  10  10      466.37      534.17     55.70 o 
  -1  10  10       21.87        9.81     37.12 o 
   0  10  10      115.39      109.02     39.17 o 
   1  10  10      763.74      817.95     68.55 o 
   2  10  10      889.24      845.07     71.69 o 
 -16   1  11      692.40      715.30     56.21 o 
 -15   1  11     2724.26     2741.26     95.14 o 
 -14   1  11     3893.51     4034.06    139.23 o 
 -13   1  11     1211.76     1258.64     55.91 o 
 -12   1  11      231.47      239.74     25.81 o 
 -11   1  11     6175.11     6141.49    140.21 o 
 -10   1  11    16766.36    16700.20    427.72 o 
  -9   1  11     3838.57     3673.35     65.53 o 
  -8   1  11      175.28      211.28     23.77 o 
  -7   1  11     2361.66     2185.99     44.94 o 
  -6   1  11    16649.35    16487.12    252.50 o 
  -5   1  11    41377.04    41745.53    626.31 o 
  -4   1  11    25842.60    25502.63    384.72 o 
  -3   1  11       10.67       21.24      5.46 o 
  -2   1  11     7410.15     7422.93    124.24 o 
  -1   1  11    35837.52    36317.93    583.66 o 
   0   1  11    44671.56    45790.64    685.99 o 
   1   1  11    22326.21    23402.71    354.81 o 
   2   1  11     2717.53     2704.08     48.82 o 
   3   1  11    36693.80    37440.73    564.65 o 
   4   1  11    27310.33    26685.06    405.96 o 
   5   1  11    18462.96    17971.12    277.55 o 
   6   1  11     3705.71     3634.95     66.21 o 
   7   1  11     1254.85     1230.62     46.06 o 
   8   1  11    10101.74    10047.07    175.16 o 
   9   1  11     5796.19     5983.61    135.47 o 
  10   1  11     1183.46     1192.58     49.33 o 
  11   1  11       98.90      133.54     34.12 o 
  12   1  11      319.55      363.23     44.92 o 
  13   1  11     1415.72     1483.21     75.85 o 
 -16   2  11       98.41      160.44     43.88 o 
 -15   2  11      118.57       71.05     34.58 o 
 -14   2  11        0.08      -20.03     28.00 o 
 -13   2  11     1128.64     1202.03     55.85 o 
 -12   2  11     1942.17     1913.47     90.11 o 
 -11   2  11       29.36        6.79     15.85 o 
 -10   2  11      103.47       78.59     15.60 o 
  -9   2  11        3.47       -6.87     11.36 o 
  -8   2  11      140.77      105.81     12.35 o 
  -7   2  11     2233.65     2095.68     43.80 o 
  -6   2  11     2605.64     2447.00     45.16 o 
  -5   2  11      392.41      324.14     12.64 o 
  -4   2  11      289.56      313.55     17.92 o 
  -3   2  11        2.78        7.08      5.36 o 
  -2   2  11     1428.84     1408.27     34.70 o 
  -1   2  11      385.03      346.14     13.05 o 
   0   2  11      942.73      989.62     26.19 o 
   1   2  11       61.54       59.22     10.70 o 
   2   2  11      481.61      440.65     15.47 o 
   3   2  11      380.07      303.93     14.05 o 
   4   2  11      132.84      125.49     11.35 o 
   5   2  11     2003.06     1897.89     45.50 o 
   6   2  11      389.12      408.47     20.61 o 
   7   2  11       75.59      110.53     22.26 o 
   8   2  11      340.03      325.39     23.65 o 
   9   2  11     1094.95     1063.10     44.78 o 
  10   2  11      255.33      297.91     30.90 o 
  11   2  11        5.74       13.85     26.07 o 
  12   2  11      234.04      267.38     43.23 o 
  13   2  11        2.69      -28.26     44.61 o 
 -16   3  11     1057.88     1373.77    195.61 o 
 -15   3  11     1759.48     1835.71    251.78 o 
 -14   3  11      901.26      977.36     50.85 o 
 -13   3  11      397.65      367.54     38.10 o 
 -12   3  11      116.83      104.56     21.69 o 
 -11   3  11     3186.71     3026.34    105.67 o 
 -10   3  11     9743.95     9409.11    196.00 o 
  -9   3  11    12675.72    12362.61    253.01 o 
  -8   3  11     1381.33     1359.08     69.75 o 
  -7   3  11      703.10      631.27     42.13 o 
  -6   3  11    10414.11     9962.62    157.33 o 
  -5   3  11    31862.28    31705.28    479.03 o 
  -4   3  11     8733.47     8449.28    133.27 o 
  -3   3  11     3492.71     3592.52     72.14 o 
  -2   3  11    32468.71    32629.33    527.82 o 
  -1   3  11    29665.37    29313.13    513.76 o 
   0   3  11    43831.99    43906.80    764.71 o 
   1   3  11    24959.37    25858.75    392.44 o 
   2   3  11      166.26      160.60     10.43 o 
   3   3  11    11987.11    12214.67    191.74 o 
   4   3  11     7626.38     7267.31    132.28 o 
   5   3  11     4237.40     3994.59    104.58 o 
   6   3  11     3711.42     3452.30     77.69 o 
   7   3  11      309.16      326.57     28.20 o 
   8   3  11     6032.39     5990.01    129.09 o 
   9   3  11     8798.37     8766.05    188.22 o 
  10   3  11     3430.70     3346.71    102.41 o 
  11   3  11      614.81      583.94     47.11 o 
  12   3  11      431.28      573.21     54.04 o 
  13   3  11     3121.52     3097.94    132.20 o 
 -15   4  11      106.18       34.45     36.32 o 
 -14   4  11       56.06       85.85     33.17 o 
 -13   4  11       53.07       67.80     26.92 o 
 -12   4  11      168.45      142.04     24.78 o 
 -11   4  11       54.55       73.67     22.95 o 
 -10   4  11       62.36       77.88     19.35 o 
  -9   4  11     1220.43     1124.82     47.44 o 
  -8   4  11      911.02      959.75     36.81 o 
  -7   4  11      663.02      714.85     33.71 o 
  -6   4  11      145.33      178.11     15.29 o 
  -5   4  11        8.28        4.34      9.08 o 
  -4   4  11     1160.94     1138.60     37.17 o 
  -3   4  11       42.54       65.35      9.30 o 
  -2   4  11       46.73       77.78     12.04 o 
  -1   4  11      482.12      466.92     20.75 o 
   0   4  11     1683.53     1581.98     56.32 o 
   1   4  11     1915.73     1838.83     45.30 o 
   2   4  11       13.68       14.10     10.44 o 
   3   4  11      488.21      497.09     22.62 o 
   4   4  11        3.80       -8.08     13.08 o 
   5   4  11      614.65      626.73     34.80 o 
   6   4  11      146.45      172.50     31.04 o 
   7   4  11        2.00        8.73     20.90 o 
   8   4  11        3.66       13.35     23.49 o 
   9   4  11      115.27      118.15     39.66 o 
  10   4  11       10.40       24.64     27.89 o 
  11   4  11      151.15      185.89     44.33 o 
  12   4  11        3.41      -29.29     44.11 o 
 -14   5  11      824.91      845.68     50.30 o 
 -13   5  11      258.54      289.87     33.63 o 
 -12   5  11       20.26       47.33     24.94 o 
 -11   5  11     1363.47     1336.93     60.67 o 
 -10   5  11     4969.61     5047.48    119.45 o 
  -9   5  11     3906.81     3939.97     96.24 o 
  -8   5  11       30.92       48.16     19.08 o 
  -7   5  11     3070.32     3098.71     77.50 o 
  -6   5  11    14968.25    15200.78    302.16 o 
  -5   5  11    25704.00    26131.12    506.64 o 
  -4   5  11    14916.67    14858.62    269.03 o 
  -3   5  11       62.22       99.15     13.04 o 
  -2   5  11     3603.31     3467.63     89.93 o 
  -1   5  11     6777.98     6674.38    129.29 o 
   0   5  11     8660.84     8218.01    155.94 o 
   1   5  11     2398.50     2170.38     52.57 o 
   2   5  11     1192.83     1201.97     36.61 o 
   3   5  11     9293.02     8954.50    186.91 o 
   4   5  11    12176.60    11897.66    273.80 o 
   5   5  11     9965.66     9815.11    232.09 o 
   6   5  11     3569.23     3438.09    115.51 o 
   7   5  11      102.16      146.70     26.04 o 
   8   5  11     3205.67     2867.23     91.77 o 
   9   5  11     3499.51     3301.06    146.77 o 
  10   5  11     1842.58     1725.22     73.30 o 
  11   5  11      167.30      116.99     45.71 o 
 -13   6  11       54.51        8.42     30.41 o 
 -12   6  11       11.57       55.84     30.02 o 
 -11   6  11       50.31       66.29     26.79 o 
 -10   6  11      643.77      612.96     40.42 o 
  -9   6  11      362.76      318.47     34.92 o 
  -8   6  11        9.13       12.36     20.48 o 
  -7   6  11      253.38      270.82     30.82 o 
  -6   6  11        4.27       14.69     16.32 o 
  -5   6  11     1535.54     1539.99     47.17 o 
  -4   6  11     1971.12     1945.53     55.98 o 
  -3   6  11     2037.75     2109.22     59.66 o 
  -2   6  11     1379.78     1375.33     40.92 o 
  -1   6  11       57.25       65.95     14.83 o 
   0   6  11      850.63      851.26     31.80 o 
   1   6  11      598.18      607.77     27.66 o 
   2   6  11      102.27      102.38     19.38 o 
   3   6  11       50.03       57.00     20.16 o 
   4   6  11       24.61        9.38     17.93 o 
   5   6  11       35.90       48.68     21.65 o 
   6   6  11       30.49       27.69     24.35 o 
   7   6  11        5.72      -19.38     24.08 o 
   8   6  11       44.95       62.00     29.47 o 
   9   6  11        7.41       -4.26     28.07 o 
  10   6  11      108.27       94.50     37.15 o 
 -12   7  11      249.07      330.74     40.59 o 
 -11   7  11     2424.20     2429.47     84.60 o 
 -10   7  11     3453.91     3354.98    137.72 o 
  -9   7  11     1960.48     1858.46     74.57 o 
  -8   7  11      135.81      107.18     25.56 o 
  -7   7  11      465.23      483.39     36.05 o 
  -6   7  11     1970.56     1994.37     82.50 o 
  -5   7  11     3456.21     3375.85    173.19 o 
  -4   7  11      835.71      854.41     38.15 o 
  -3   7  11        4.50        5.99     15.95 o 
  -2   7  11     1761.64     1737.36     62.38 o 
  -1   7  11     7266.05     7492.79    148.62 o 
   0   7  11     6464.65     6439.24    132.07 o 
   1   7  11     4444.71     4349.08    104.52 o 
   2   7  11      174.10      142.74     24.31 o 
   3   7  11     2229.36     2142.73     73.82 o 
   4   7  11     5778.39     5463.65    163.37 o 
   5   7  11     4472.70     4214.02    120.31 o 
   6   7  11      301.81      279.14     39.01 o 
   7   7  11      721.60      686.39     66.60 o 
   8   7  11     2147.71     2018.32    136.58 o 
   9   7  11     1652.51     1523.53     73.52 o 
 -10   8  11        0.03       24.91     32.84 o 
  -9   8  11       82.89       77.22     30.30 o 
  -8   8  11      222.25      194.84     34.04 o 
  -7   8  11      114.34      102.13     28.77 o 
  -6   8  11       28.68       64.36     25.73 o 
  -5   8  11        2.10        9.64     24.34 o 
  -4   8  11       22.58       13.97     25.25 o 
  -3   8  11      277.97      354.99     30.02 o 
  -2   8  11      239.84      206.33     26.40 o 
  -1   8  11       59.87       54.96     24.11 o 
   0   8  11      438.88      440.04     32.66 o 
   1   8  11      212.80      232.66     30.36 o 
   2   8  11      204.91      255.03     33.26 o 
   3   8  11      164.22      161.74     29.30 o 
   4   8  11       22.26        4.04     26.01 o 
   5   8  11      376.62      315.08     38.94 o 
   6   8  11      405.89      325.65     40.84 o 
   7   8  11        4.00       27.79     32.42 o 
   8   8  11       61.51       49.84     73.17 o 
  -8   9  11       62.42       28.80     35.13 o 
  -7   9  11      231.71      270.25     38.81 o 
  -6   9  11     1446.31     1456.10     64.06 o 
  -5   9  11     1683.97     1734.30     72.20 o 
  -4   9  11      872.07      856.16     95.91 o 
  -3   9  11       98.07       65.74     31.67 o 
  -2   9  11      391.39      456.03     39.92 o 
  -1   9  11     2043.22     2089.74    117.47 o 
   0   9  11     2124.92     2303.38    133.94 o 
   1   9  11      575.72      677.37     59.55 o 
   2   9  11        7.10       -0.37     27.65 o 
   3   9  11      929.31     1048.86     58.39 o 
   4   9  11     1361.27     1554.92     71.23 o 
   5   9  11      989.16     1042.07     73.06 o 
  -4  10  11        6.19       13.37     37.93 o 
  -3  10  11        6.72       -6.62     40.22 o 
  -2  10  11       30.75       39.64     40.76 o 
  -1  10  11       23.79       24.73     37.33 o 
   0  10  11       53.79       93.05     39.96 o 
   1  10  11      152.84      160.30     52.22 o 
 -16   0  12     1893.98     2248.55    148.58 o 
 -15   0  12      221.22      355.95     61.22 o 
 -14   0  12      299.08      411.17     68.69 o 
 -13   0  12     2477.33     2604.16    206.81 o 
 -12   0  12    11182.76    11586.43    832.47 o 
 -11   0  12     7185.47     7397.41    250.49 o 
 -10   0  12      185.02      193.29     20.81 o 
  -9   0  12     6276.39     6078.16    166.17 o 
  -8   0  12    24259.66    23826.05    513.02 o 
  -7   0  12    10350.93    10120.83    224.68 o 
  -6   0  12     5765.13     5853.97    134.32 o 
  -5   0  12     1223.71     1120.51     34.19 o 
  -4   0  12    49100.55    50456.42   1067.87 o 
  -3   0  12    25997.61    25728.51    630.97 o 
  -2   0  12    22245.17    21949.42    780.86 o 
  -1   0  12    62218.36    62902.48   1329.97 o 
   0   0  12     2912.41     3167.61     78.30 o 
   1   0  12    10137.26    10370.81    269.84 o 
   2   0  12    44893.89    45148.70    959.88 o 
   3   0  12    17465.93    17987.30    391.39 o 
   4   0  12     1887.47     1864.59     72.63 o 
   5   0  12     3969.07     3617.49    113.63 o 
   6   0  12    31125.04    31731.30    901.64 o 
   7   0  12    19590.80    20208.11    442.70 o 
   8   0  12     1732.99     1662.93    111.34 o 
   9   0  12      552.12      652.78     46.14 o 
  10   0  12     1806.23     1929.34    226.22 o 
  11   0  12     3561.69     3714.99    164.19 o 
  12   0  12     2646.33     2475.81    144.84 o 
  13   0  12      305.36      270.27     68.63 o 
 -16   1  12      123.84       78.12     41.50 o 
 -15   1  12       29.34       45.49     33.58 o 
 -14   1  12       48.58       87.61     30.06 o 
 -13   1  12       13.69       26.52     31.04 o 
 -12   1  12      241.78      241.13     24.76 o 
 -11   1  12       16.80       32.88     15.92 o 
 -10   1  12      331.62      391.97     22.40 o 
  -9   1  12     1226.81     1209.27     29.65 o 
  -8   1  12      259.12      254.05     13.52 o 
  -7   1  12       47.58       63.89      8.82 o 
  -6   1  12      878.75      951.04     22.97 o 
  -5   1  12      289.91      326.47     12.46 o 
  -4   1  12      919.57      923.72     27.65 o 
  -3   1  12     2980.99     3076.39     52.36 o 
  -2   1  12      169.68      191.93     11.36 o 
  -1   1  12     1682.12     1458.67     32.37 o 
   0   1  12      832.91      943.70     54.25 o 
   1   1  12       78.62       56.21      8.11 o 
   2   1  12     1376.62     1384.76     30.01 o 
   3   1  12     1279.86     1291.98     29.44 o 
   4   1  12     3440.08     3385.34     61.33 o 
   5   1  12     2094.48     2025.40     42.54 o 
   6   1  12      425.85      405.26     19.54 o 
   7   1  12      458.82      482.86     25.18 o 
   8   1  12      431.49      473.25     32.61 o 
   9   1  12      160.11      207.82     25.89 o 
  10   1  12       34.60       66.34     24.37 o 
  11   1  12      290.80      300.60     40.97 o 
  12   1  12      102.66      101.46     38.39 o 
  13   1  12      103.86      111.35     43.71 o 
 -16   2  12     1087.79     1223.05     71.23 o 
 -15   2  12      189.92      225.41     39.60 o 
 -14   2  12      532.20      553.72     45.36 o 
 -13   2  12     1598.17     1787.47     95.13 o 
 -12   2  12     6295.06     6493.06    167.17 o 
 -11   2  12     5912.53     5782.02    118.16 o 
 -10   2  12      641.64      637.92     28.15 o 
  -9   2  12     6685.06     6409.86    125.31 o 
  -8   2  12    11946.93    11674.66    184.10 o 
  -7   2  12    16356.28    15463.34    239.09 o 
  -6   2  12    12819.72    12240.37    203.49 o 
  -5   2  12      128.58      131.65      9.56 o 
  -4   2  12    22582.60    22517.75    341.16 o 
  -3   2  12    28557.41    28606.13    462.61 o 
  -2   2  12    17520.14    17231.72    282.07 o 
  -1   2  12     2488.09     2220.30     44.34 o 
   0   2  12     1426.93     1434.02     38.55 o 
   1   2  12    33414.19    34105.54    514.94 o 
   2   2  12    40974.29    40114.52    604.82 o 
   3   2  12    18818.12    18355.66    297.50 o 
   4   2  12     1203.54     1144.85     28.89 o 
   5   2  12      868.06      850.49     30.04 o 
   6   2  12     7565.47     7445.67    132.51 o 
   7   2  12    12049.28    12023.57    223.20 o 
   8   2  12     2418.53     2376.26     60.77 o 
   9   2  12       19.79       40.41     22.60 o 
  10   2  12      969.72     1110.59     49.02 o 
  11   2  12     2621.15     2590.50    113.65 o 
  12   2  12     2843.07     2923.63    121.17 o 
  13   2  12      297.09      386.92     65.50 o 
 -16   3  12       77.44      122.44    132.90 o 
 -15   3  12       68.28       56.00     40.89 o 
 -14   3  12       80.36      140.15     33.16 o 
 -13   3  12      305.68      303.93     35.81 o 
 -12   3  12       56.11       52.94     20.77 o 
 -11   3  12       62.87       62.71     19.29 o 
 -10   3  12       11.71        1.93     15.09 o 
  -9   3  12      122.75      141.52     18.05 o 
  -8   3  12      397.81      430.98     23.48 o 
  -7   3  12     1779.94     1772.99     40.96 o 
  -6   3  12     1496.93     1487.02     32.48 o 
  -5   3  12      325.15      283.23     14.58 o 
  -4   3  12      145.05      127.75     10.56 o 
  -3   3  12      837.04      894.76     24.67 o 
  -2   3  12       13.44        6.86      8.03 o 
  -1   3  12      185.49      197.49     14.55 o 
   0   3  12     1002.14     1047.68     31.20 o 
   1   3  12       30.52       29.57     10.10 o 
   2   3  12      306.00      285.86     19.64 o 
   3   3  12      121.16       96.03     12.14 o 
   4   3  12      109.92      108.55     13.30 o 
   5   3  12       12.71       11.75     12.88 o 
   6   3  12      354.63      324.39     24.75 o 
   7   3  12      348.66      345.70     26.54 o 
   8   3  12       29.05       42.25     26.62 o 
   9   3  12       36.21       63.16     24.68 o 
  10   3  12       14.54       24.60     28.80 o 
  11   3  12      143.98      120.41     35.10 o 
  12   3  12       29.72       18.83     36.28 o 
 -15   4  12        5.21       40.12     35.87 o 
 -14   4  12      377.20      335.38     40.36 o 
 -13   4  12     1291.70     1292.45     53.14 o 
 -12   4  12     2241.01     2074.89     65.91 o 
 -11   4  12     2006.18     1793.12     58.34 o 
 -10   4  12      294.97      274.96     25.16 o 
  -9   4  12     1101.69     1095.51     40.85 o 
  -8   4  12     6839.38     6743.96    197.31 o 
  -7   4  12    12629.47    12806.23    234.49 o 
  -6   4  12     8058.36     7961.09    150.60 o 
  -5   4  12      594.04      617.35     33.17 o 
  -4   4  12    10493.67    10312.97    189.99 o 
  -3   4  12    36486.93    37199.63    715.16 o 
  -2   4  12    24436.93    23722.46    420.58 o 
  -1   4  12     2804.99     2557.51     58.06 o 
   0   4  12     6562.38     6488.73    125.49 o 
   1   4  12    18551.46    18303.78    327.82 o 
   2   4  12    21490.12    21860.36    388.99 o 
   3   4  12     5586.24     5417.33    109.04 o 
   4   4  12      337.46      396.88     24.80 o 
   5   4  12      709.04      693.01     37.16 o 
   6   4  12     6485.21     6017.90    151.76 o 
   7   4  12     8474.64     8540.89    206.32 o 
   8   4  12     3457.14     3279.21     98.51 o 
   9   4  12      454.66      398.17     37.56 o 
  10   4  12      374.49      363.13     39.26 o 
  11   4  12     2907.24     2854.81    117.73 o 
  12   4  12     1962.87     1868.78     96.91 o 
 -14   5  12       21.93       98.50     33.99 o 
 -13   5  12        2.50       37.78     27.54 o 
 -12   5  12       81.09       84.95     27.38 o 
 -11   5  12       98.79       74.60     25.33 o 
 -10   5  12      402.48      418.56     32.92 o 
  -9   5  12      130.50      140.56     23.38 o 
  -8   5  12      172.20      186.11     22.67 o 
  -7   5  12       62.82       65.39     21.98 o 
  -6   5  12      172.10      246.15     23.42 o 
  -5   5  12      628.07      585.47     27.40 o 
  -4   5  12      601.04      661.88     31.72 o 
  -3   5  12     1040.11      983.88     31.75 o 
  -2   5  12      522.82      527.48     26.99 o 
  -1   5  12     9024.01     8996.75    169.74 o 
   0   5  12      613.30      608.17     25.90 o 
   1   5  12      861.21      866.46     57.71 o 
   2   5  12       96.68       63.57     14.56 o 
   3   5  12       18.54       39.38     17.28 o 
   4   5  12       73.91       84.55     21.13 o 
   5   5  12        1.59      -20.99     22.85 o 
   6   5  12      501.93      507.49     36.46 o 
   7   5  12      235.20      156.81     27.84 o 
   8   5  12       13.57       20.99     26.55 o 
   9   5  12      162.75      138.13     32.83 o 
  10   5  12      437.86      399.24     43.39 o 
  11   5  12       22.79       53.90     47.66 o 
 -13   6  12     1041.19     1029.20     56.73 o 
 -12   6  12     2918.28     2753.19     89.91 o 
 -11   6  12     1731.31     1679.64     74.07 o 
 -10   6  12       80.23       56.96     23.82 o 
  -9   6  12     1174.45     1150.72     50.72 o 
  -8   6  12     4653.53     4588.13    121.59 o 
  -7   6  12     5070.95     4979.81    128.42 o 
  -6   6  12     1634.06     1552.24     60.14 o 
  -5   6  12      894.22      878.70     88.77 o 
  -4   6  12     7381.91     7358.63    174.71 o 
  -3   6  12    11044.37    11198.89    209.02 o 
  -2   6  12     5804.13     5756.16    116.90 o 
  -1   6  12     3088.57     3045.17     70.71 o 
   0   6  12       20.73       19.92     14.10 o 
   1   6  12     5597.76     5437.15    112.11 o 
   2   6  12     5649.35     5589.83    126.78 o 
   3   6  12     4848.33     4879.91    127.98 o 
   4   6  12      212.88      200.51     26.28 o 
   5   6  12     1001.99      945.54     48.15 o 
   6   6  12     4135.18     3963.61    114.62 o 
   7   6  12     4453.80     4196.11    121.53 o 
   8   6  12      995.34     1036.95     56.61 o 
   9   6  12        6.73       15.42     30.08 o 
  10   6  12      627.80      634.19     55.73 o 
 -12   7  12       20.58       50.96     33.61 o 
 -11   7  12      103.56       97.10     32.14 o 
 -10   7  12        4.81       -6.03     27.99 o 
  -9   7  12        5.12      -21.88     21.94 o 
  -8   7  12      136.97      153.34     27.38 o 
  -7   7  12      236.64      254.41     30.41 o 
  -6   7  12      678.37      577.86     56.68 o 
  -5   7  12       50.09       47.34     21.53 o 
  -4   7  12       13.50       27.54     18.36 o 
  -3   7  12        0.29      -13.47     16.12 o 
  -2   7  12      187.81      206.46     25.31 o 
  -1   7  12      742.68      777.45     39.54 o 
   0   7  12      136.21      186.32     20.95 o 
   1   7  12      448.34      450.58     30.86 o 
   2   7  12      320.96      374.61     32.60 o 
   3   7  12      490.59      501.52     37.92 o 
   4   7  12     1177.99     1132.08     94.62 o 
   5   7  12      129.75      134.78     29.37 o 
   6   7  12        1.88       11.96     27.88 o 
   7   7  12       29.47       83.30     31.06 o 
   8   7  12        9.73       19.66     31.40 o 
   9   7  12        9.14      -14.69     35.70 o 
 -10   8  12       13.55      -24.84     31.31 o 
  -9   8  12     1444.81     1568.81     66.37 o 
  -8   8  12     2967.84     2874.83     97.96 o 
  -7   8  12     3228.47     3241.15     98.91 o 
  -6   8  12     1195.35     1081.65     52.03 o 
  -5   8  12        7.87        1.31     23.12 o 
  -4   8  12      440.69      357.65     40.13 o 
  -3   8  12     1558.84     1588.21     56.10 o 
  -2   8  12     1677.88     1602.64     92.32 o 
  -1   8  12      512.56      545.12     40.48 o 
   0   8  12      106.29       85.63     24.44 o 
   1   8  12     1922.83     1979.56     90.09 o 
   2   8  12     3740.05     3635.70    117.25 o 
   3   8  12     4038.14     3863.73    128.46 o 
   4   8  12      786.66      733.38     48.30 o 
   5   8  12      696.73      746.45     50.78 o 
   6   8  12     2351.69     2368.92     88.87 o 
   7   8  12     2219.20     2274.01     90.51 o 
  -8   9  12        7.66        0.95     33.10 o 
  -7   9  12      236.35      294.33     40.23 o 
  -6   9  12      210.65      215.83     35.52 o 
  -5   9  12        6.99       14.09     28.24 o 
  -4   9  12      243.56      220.82     33.80 o 
  -3   9  12       25.33       81.89     30.64 o 
  -2   9  12       20.98       39.08     28.26 o 
  -1   9  12      220.77      213.46     34.59 o 
   0   9  12      223.19      250.95     46.25 o 
   1   9  12      292.76      291.87     61.08 o 
   2   9  12      140.55      169.92     36.83 o 
   3   9  12       38.36       55.12     32.71 o 
   4   9  12      175.83      163.81     52.93 o 
   5   9  12      200.99      108.35     55.63 o 
  -3  10  12     1424.34     1575.49     99.35 o 
  -2  10  12     1234.37     1384.08     80.58 o 
  -1  10  12      250.30      358.26     49.71 o 
   0  10  12       86.98       84.59     44.82 o 
 -16   1  13      322.98      297.83     47.12 o 
 -15   1  13     1041.33     1330.07     79.96 o 
 -14   1  13     1621.53     1773.91     73.93 o 
 -13   1  13     1600.10     1638.34     94.40 o 
 -12   1  13      791.41      863.84     39.12 o 
 -11   1  13     3360.15     3251.56     73.71 o 
 -10   1  13    21613.31    22372.94    398.06 o 
  -9   1  13    12561.52    11975.62    188.92 o 
  -8   1  13     1377.67     1328.41     30.57 o 
  -7   1  13      793.10      759.86     21.71 o 
  -6   1  13    19464.98    19062.38    291.54 o 
  -5   1  13    49196.89    48782.94    731.61 o 
  -4   1  13    30206.21    30404.23    458.42 o 
  -3   1  13      679.08      587.23     18.80 o 
  -2   1  13    13429.34    13825.33    227.94 o 
  -1   1  13    12416.50    12043.92    187.21 o 
   0   1  13    28772.46    28509.43    465.40 o 
   1   1  13    25850.19    26289.96    399.34 o 
   2   1  13      394.28      409.05     15.91 o 
   3   1  13     3492.18     3291.76     59.77 o 
   4   1  13    11447.87    11056.89    175.45 o 
   5   1  13    21917.85    21771.78    354.84 o 
   6   1  13    10699.88    10432.49    168.25 o 
   7   1  13      247.77      227.86     19.31 o 
   8   1  13     7638.60     7959.90    156.13 o 
   9   1  13     7404.46     7398.18    163.74 o 
  10   1  13     3268.55     3320.16     99.22 o 
  11   1  13      610.86      524.03     53.67 o 
  12   1  13      748.18      794.33     90.12 o 
  13   1  13     1872.40     1912.97    102.50 o 
 -16   2  13      118.20      118.11     43.89 o 
 -15   2  13       29.72       26.86     34.95 o 
 -14   2  13      140.29      213.98     36.42 o 
 -13   2  13      191.65      220.39     29.20 o 
 -12   2  13       47.37       95.97     20.09 o 
 -11   2  13      214.34      237.30     21.63 o 
 -10   2  13      507.49      593.72     27.35 o 
  -9   2  13        2.83        1.05     12.34 o 
  -8   2  13      885.55      847.33     24.23 o 
  -7   2  13      358.33      396.78     16.33 o 
  -6   2  13     1707.74     1616.94     36.47 o 
  -5   2  13      805.36      703.39     20.89 o 
  -4   2  13      264.06      230.20     10.57 o 
  -3   2  13      783.58      817.94     20.22 o 
  -2   2  13      853.61      987.42     24.77 o 
  -1   2  13      134.19      142.78     10.62 o 
   0   2  13      745.82      771.82     23.04 o 
   1   2  13      741.10      710.24     22.66 o 
   2   2  13      157.82      147.49     13.13 o 
   3   2  13      997.34      939.48     27.92 o 
   4   2  13      369.50      379.30     30.39 o 
   5   2  13      319.44      275.29     18.25 o 
   6   2  13       50.17       72.70     16.22 o 
   7   2  13      261.52      267.24     26.88 o 
   8   2  13      181.61      224.62     26.79 o 
   9   2  13      605.41      639.88     59.27 o 
  10   2  13      932.60      928.60     52.87 o 
  11   2  13      380.00      381.42     49.11 o 
  12   2  13       42.11       71.36     48.85 o 
 -15   3  13     3230.56     3098.94    219.85 o 
 -14   3  13     2041.79     2107.44    121.85 o 
 -13   3  13      538.33      574.21     57.33 o 
 -12   3  13       35.65       65.37     23.33 o 
 -11   3  13     1456.12     1386.84     52.30 o 
 -10   3  13     6202.60     5746.39    162.66 o 
  -9   3  13     5981.48     5710.01    153.79 o 
  -8   3  13     1073.49      978.42     32.08 o 
  -7   3  13       85.98       95.01     13.19 o 
  -6   3  13     7805.97     7741.06    134.40 o 
  -5   3  13    26722.62    26167.70    426.06 o 
  -4   3  13    19967.10    19533.39    346.81 o 
  -3   3  13     1126.71     1071.50     32.13 o 
  -2   3  13     5370.58     5151.31    101.75 o 
  -1   3  13    23212.29    23169.58    410.74 o 
   0   3  13    43751.61    42528.91    742.97 o 
   1   3  13    15742.50    14999.50    271.44 o 
   2   3  13      231.07      273.66     19.70 o 
   3   3  13     5071.38     4645.60    106.62 o 
   4   3  13    11398.56    10622.39    193.84 o 
   5   3  13     8139.79     7985.75    157.71 o 
   6   3  13     2046.06     1942.52     64.94 o 
   7   3  13      956.71     1045.52     51.09 o 
   8   3  13     3934.70     3976.26    101.67 o 
   9   3  13     2982.58     2851.18     90.13 o 
  10   3  13     2179.70     2356.23    105.15 o 
  11   3  13     1831.47     1750.41    107.33 o 
  12   3  13        8.40       57.66     45.20 o 
 -15   4  13       95.82      145.12     40.17 o 
 -14   4  13        4.72       40.67     29.28 o 
 -13   4  13       39.47       40.95     26.22 o 
 -12   4  13      128.84      103.45     25.75 o 
 -11   4  13      445.81      496.54     32.79 o 
 -10   4  13      211.59      289.68     40.91 o 
  -9   4  13       50.32       41.38     18.09 o 
  -8   4  13      130.51      133.41     20.27 o 
  -7   4  13     1836.56     1855.33     59.36 o 
  -6   4  13      308.01      329.58     21.35 o 
  -5   4  13        0.33        3.58      9.82 o 
  -4   4  13       91.17      106.89     13.69 o 
  -3   4  13     1654.12     1592.29     42.49 o 
  -2   4  13      856.54      728.87     27.19 o 
  -1   4  13      198.48      210.30     16.62 o 
   0   4  13      154.21      134.43     14.76 o 
   1   4  13      242.03      260.40     24.35 o 
   2   4  13       34.94       34.78     12.98 o 
   3   4  13       15.03       36.04     13.63 o 
   4   4  13       48.03       19.02     15.25 o 
   5   4  13      875.34      878.54     42.59 o 
   6   4  13      383.07      394.92     32.94 o 
   7   4  13       16.64       37.42     23.48 o 
   8   4  13       19.19        3.64     24.00 o 
   9   4  13        7.56       12.15     27.99 o 
  10   4  13      100.21       88.06     41.25 o 
  11   4  13       31.62       30.81     50.20 o 
 -14   5  13     1217.99     1188.25     60.28 o 
 -13   5  13      404.75      354.53     51.08 o 
 -12   5  13       43.54       20.70     25.00 o 
 -11   5  13     1770.24     1716.32     63.40 o 
 -10   5  13     5524.30     5177.66    134.41 o 
  -9   5  13     2486.86     2433.25     74.95 o 
  -8   5  13      938.40      902.45     41.04 o 
  -7   5  13       13.25       42.84     19.53 o 
  -6   5  13     4689.72     4665.47    105.63 o 
  -5   5  13    11655.46    11386.86    231.23 o 
  -4   5  13    10515.17    10557.85    196.66 o 
  -3   5  13     2219.46     2206.99     72.57 o 
  -2   5  13      766.02      735.78     28.93 o 
  -1   5  13     7682.92     7629.66    166.39 o 
   0   5  13    13646.73    13843.95    254.33 o 
   1   5  13     8475.42     8316.15    162.50 o 
   2   5  13       76.47      111.92     16.44 o 
   3   5  13     7509.67     7294.86    177.28 o 
   4   5  13    10183.44     9969.91    235.15 o 
   5   5  13     8976.54     8426.31    204.16 o 
   6   5  13     1468.97     1363.56     57.57 o 
   7   5  13      108.77       99.85     27.15 o 
   8   5  13     1113.15     1165.96     57.50 o 
   9   5  13     1718.66     1627.97     75.11 o 
  10   5  13     1446.97     1323.23     65.31 o 
  11   5  13      618.34      643.09     68.66 o 
 -13   6  13      213.23      175.58     36.78 o 
 -12   6  13       13.56       22.53     29.50 o 
 -11   6  13       18.72       39.78     27.06 o 
 -10   6  13        8.44       10.20     24.42 o 
  -9   6  13      275.29      222.60     33.65 o 
  -8   6  13       22.79       28.12     22.40 o 
  -7   6  13      117.99      156.92     24.38 o 
  -6   6  13       46.64       52.59     19.13 o 
  -5   6  13        8.33        1.08     14.90 o 
  -4   6  13       56.41       29.17     16.92 o 
  -3   6  13      610.33      608.73     42.07 o 
  -2   6  13      335.90      352.03     23.85 o 
  -1   6  13       38.02       47.78     15.64 o 
   0   6  13      521.17      609.48     30.64 o 
   1   6  13     1984.44     2000.94     54.03 o 
   2   6  13      278.30      319.86     30.25 o 
   3   6  13      160.54      147.11     24.76 o 
   4   6  13       81.41       92.02     23.48 o 
   5   6  13      641.75      612.04     41.43 o 
   6   6  13       29.18       21.95     26.14 o 
   7   6  13      122.80      121.09     30.35 o 
   8   6  13       52.77       87.78     31.51 o 
   9   6  13       40.44       43.41     32.95 o 
  10   6  13      130.60      154.37     42.21 o 
 -12   7  13       84.95      107.74     34.61 o 
 -11   7  13      793.56      735.62     49.50 o 
 -10   7  13     3445.65     3320.67    102.38 o 
  -9   7  13     3427.32     3329.73    135.78 o 
  -8   7  13      731.42      720.88     55.29 o 
  -7   7  13      895.31      877.36     47.85 o 
  -6   7  13     2831.13     2799.21     85.61 o 
  -5   7  13     2936.21     2909.13    119.28 o 
  -4   7  13     2245.89     2192.87     63.96 o 
  -3   7  13      265.00      232.91     25.01 o 
  -2   7  13      293.15      326.54     51.77 o 
  -1   7  13     4299.54     4291.30    101.28 o 
   0   7  13     6242.74     6181.24    128.00 o 
   1   7  13     2351.39     2249.35     75.49 o 
   2   7  13      140.86      142.52     34.70 o 
   3   7  13      489.08      480.04     38.28 o 
   4   7  13     3526.06     3525.47    105.74 o 
   5   7  13     5775.55     5620.69    175.66 o 
   6   7  13     1400.50     1205.07     60.51 o 
   7   7  13       53.71       66.05     30.96 o 
   8   7  13      989.76      950.44     60.14 o 
 -10   8  13       27.63       27.29     32.82 o 
  -9   8  13      105.25       88.56     35.78 o 
  -8   8  13      371.30      381.72     39.23 o 
  -7   8  13      123.58      153.92     31.81 o 
  -6   8  13       80.56       88.15     26.53 o 
  -5   8  13      372.00      375.06     35.32 o 
  -4   8  13      336.41      316.52     35.92 o 
  -3   8  13      309.04      322.04     42.51 o 
  -2   8  13      353.69      289.19     29.48 o 
  -1   8  13        0.04       -0.75     26.55 o 
   0   8  13        8.45       -9.78     22.06 o 
   1   8  13       16.36       40.62     27.54 o 
   2   8  13       72.94       59.52     35.19 o 
   3   8  13       12.72       56.44     28.69 o 
   4   8  13       51.26       47.03     29.60 o 
   5   8  13      360.55      365.13     41.52 o 
   6   8  13      100.57      123.38     36.31 o 
   7   8  13       91.98      149.22     64.04 o 
  -8   9  13      282.02      262.88     56.55 o 
  -7   9  13       26.48       38.11     32.84 o 
  -6   9  13      899.77      898.84     78.24 o 
  -5   9  13     1785.24     1811.41    158.67 o 
  -4   9  13      847.75      760.05     48.17 o 
  -3   9  13      146.68      113.42     37.07 o 
  -2   9  13      304.93      271.13     36.59 o 
  -1   9  13     1945.53     2011.86     77.14 o 
   0   9  13     2131.55     2196.53     98.89 o 
   1   9  13     1155.20     1184.10     74.67 o 
   2   9  13      244.00      254.17     39.30 o 
   3   9  13      203.91      238.13     40.27 o 
   4   9  13     1083.48     1225.78     67.27 o 
 -16   0  14     1298.19     1649.43    109.65 o 
 -15   0  14       80.75      143.99     52.94 o 
 -14   0  14      396.71      365.79     65.70 o 
 -13   0  14     1140.46     1219.79     77.09 o 
 -12   0  14     4913.12     5056.69    185.86 o 
 -11   0  14    10575.03    10903.67    353.98 o 
 -10   0  14     2742.51     2850.47    145.89 o 
  -9   0  14      444.17      436.07     26.35 o 
  -8   0  14     9425.29     9005.69    203.74 o 
  -7   0  14    13124.87    12246.35    270.56 o 
  -6   0  14    13384.88    13121.70    287.72 o 
  -5   0  14     2505.01     2730.87     69.23 o 
  -4   0  14    27166.49    26724.70    571.78 o 
  -3   0  14    39236.39    39285.86    834.02 o 
  -2   0  14    55315.75    54557.55   1155.28 o 
  -1   0  14    12820.65    12256.80    269.83 o 
   0   0  14        5.51       12.52     13.36 o 
   1   0  14    10993.82    10782.67    240.00 o 
   2   0  14    10154.03     9940.07    223.40 o 
   3   0  14    18961.63    18444.32    402.59 o 
   4   0  14     9391.92     8967.94    205.69 o 
   5   0  14     1614.46     1401.59     81.47 o 
   6   0  14     9689.98    10003.35    274.15 o 
   7   0  14    13543.89    13874.80    362.05 o 
   8   0  14      680.41      790.02     85.55 o 
   9   0  14      557.78      623.96     73.96 o 
  10   0  14     1032.86     1032.89     80.73 o 
  11   0  14     5221.05     5350.94    283.71 o 
  12   0  14     5531.76     5524.10    474.85 o 
 -16   1  14       27.67       55.82     41.19 o 
 -15   1  14      214.17      278.94     41.55 o 
 -14   1  14      145.69      127.04     32.69 o 
 -13   1  14       76.30       60.12     26.24 o 
 -12   1  14      731.32      732.80     36.99 o 
 -11   1  14       71.00       58.98     17.07 o 
 -10   1  14       27.22       56.38     15.77 o 
  -9   1  14      993.71      971.91     32.03 o 
  -8   1  14      628.70      604.85     20.12 o 
  -7   1  14      120.79      113.75     10.71 o 
  -6   1  14      575.78      544.02     21.00 o 
  -5   1  14     1368.03     1331.62     28.82 o 
  -4   1  14      526.34      573.11     16.47 o 
  -3   1  14      663.29      627.68     18.30 o 
  -2   1  14      307.39      324.81     12.56 o 
  -1   1  14      165.81      170.65     13.19 o 
   0   1  14     2144.42     2169.45    100.74 o 
   1   1  14     4776.23     4983.78     84.38 o 
   2   1  14        1.32       -1.62      8.48 o 
   3   1  14       41.68       62.26     10.43 o 
   4   1  14      119.46      136.44     14.53 o 
   5   1  14     1344.60     1325.18     44.16 o 
   6   1  14     1246.29     1220.35     35.93 o 
   7   1  14      435.84      401.89     23.85 o 
   8   1  14      325.97      314.29     26.28 o 
   9   1  14      204.48      218.59     32.22 o 
  10   1  14        9.64       47.17     30.98 o 
  11   1  14       44.35       68.71     42.12 o 
  12   1  14       75.16      115.30     49.36 o 
 -16   2  14     1381.77     1413.76    147.75 o 
 -15   2  14      295.67      317.59     56.91 o 
 -14   2  14        3.96        6.34     30.13 o 
 -13   2  14     1025.84     1116.02     48.49 o 
 -12   2  14     5986.04     5824.07    121.19 o 
 -11   2  14     3222.70     3089.79     72.71 o 
 -10   2  14      395.79      432.71     36.11 o 
  -9   2  14     5050.09     5057.09     94.44 o 
  -8   2  14    13168.26    12853.80    214.63 o 
  -7   2  14    22242.07    21993.40    359.44 o 
  -6   2  14    25151.25    24089.69    426.35 o 
  -5   2  14     3175.10     2982.88     63.04 o 
  -4   2  14     6720.15     6348.43    102.66 o 
  -3   2  14    18143.51    17794.55    292.38 o 
  -2   2  14    20360.61    20184.15    330.42 o 
  -1   2  14    17224.10    17435.21    287.32 o 
   0   2  14       81.64       98.85     10.98 o 
   1   2  14    14388.88    13621.08    228.02 o 
   2   2  14    32680.34    30930.66    502.96 o 
   3   2  14    12198.71    11275.72    192.32 o 
   4   2  14     2530.10     2293.45     88.04 o 
   5   2  14     1351.26     1314.28     39.96 o 
   6   2  14    12768.45    12758.67    305.07 o 
   7   2  14    10421.91    10259.03    213.66 o 
   8   2  14     5169.56     5127.43    133.46 o 
   9   2  14      750.67      684.42     45.44 o 
  10   2  14      153.24      165.65     36.46 o 
  11   2  14     1634.10     1673.64     76.30 o 
  12   2  14     1817.57     1985.53    102.23 o 
 -15   3  14       71.17       83.54     44.53 o 
 -14   3  14       28.86       81.01     32.43 o 
 -13   3  14       44.13       42.49     25.11 o 
 -12   3  14      294.11      265.75     28.45 o 
 -11   3  14      171.86      217.59     24.29 o 
 -10   3  14       63.75       47.86     18.98 o 
  -9   3  14       84.78       75.43     17.25 o 
  -8   3  14      999.35      991.31     32.96 o 
  -7   3  14      491.36      464.30     26.70 o 
  -6   3  14     2116.18     2035.48     48.17 o 
  -5   3  14      438.27      412.55     19.58 o 
  -4   3  14       12.26       23.33      9.54 o 
  -3   3  14      208.74      231.59     17.27 o 
  -2   3  14      964.31      892.00     29.56 o 
  -1   3  14     1054.12     1033.61     32.06 o 
   0   3  14       62.17       66.31     12.28 o 
   1   3  14       42.50       38.27     12.12 o 
   2   3  14      262.39      248.39     18.19 o 
   3   3  14      186.14      199.06     18.13 o 
   4   3  14      231.73      211.93     19.92 o 
   5   3  14      145.41      181.33     21.72 o 
   6   3  14      141.00      103.28     23.71 o 
   7   3  14       14.25       16.47     22.29 o 
   8   3  14      174.37      187.44     30.61 o 
   9   3  14     1011.08      933.19     50.33 o 
  10   3  14      147.97      122.14     42.41 o 
  11   3  14       85.13       82.80     47.36 o 
  12   3  14       86.18      113.46     50.43 o 
 -15   4  14      117.34      139.23     42.28 o 
 -14   4  14      193.08      250.10     39.94 o 
 -13   4  14     2526.62     2461.52     82.12 o 
 -12   4  14     4498.94     4077.23    167.90 o 
 -11   4  14     3268.69     2972.25     87.78 o 
 -10   4  14       70.78       50.69     19.62 o 
  -9   4  14     1155.88     1130.45     45.99 o 
  -8   4  14     7388.49     7382.81    175.66 o 
  -7   4  14     7791.85     7556.15    159.10 o 
  -6   4  14     4386.49     4363.21     98.39 o 
  -5   4  14     1447.01     1390.53     40.34 o 
  -4   4  14     1009.38      968.37     37.28 o 
  -3   4  14     6324.65     6258.26    123.24 o 
  -2   4  14    22663.18    22229.73    396.29 o 
  -1   4  14    11823.66    11438.35    211.66 o 
   0   4  14       37.97       65.15     13.02 o 
   1   4  14    10593.51    10801.38    201.93 o 
   2   4  14    16899.72    17175.41    311.37 o 
   3   4  14     8911.36     8747.01    222.82 o 
   4   4  14     2580.77     2425.12     89.76 o 
   5   4  14      348.10      352.33     40.73 o 
   6   4  14     5773.54     5742.03    147.79 o 
   7   4  14     5174.70     4882.08    131.90 o 
   8   4  14     1114.79     1056.26     62.50 o 
   9   4  14      140.43      142.54     32.82 o 
  10   4  14       33.48       48.87     39.39 o 
  11   4  14     1177.05     1196.35     80.11 o 
 -14   5  14      367.33      352.33     51.30 o 
 -13   5  14      110.38      132.55     32.78 o 
 -12   5  14      245.46      290.06     34.34 o 
 -11   5  14       50.53      105.08     26.79 o 
 -10   5  14       18.24       45.95     23.69 o 
  -9   5  14       16.03        7.32     19.60 o 
  -8   5  14      366.04      299.80     38.58 o 
  -7   5  14      604.70      531.89     31.88 o 
  -6   5  14       26.65       53.97     15.69 o 
  -5   5  14        7.26        0.02     14.02 o 
  -4   5  14       25.73       17.70     13.69 o 
  -3   5  14      351.10      347.31     23.92 o 
  -2   5  14      586.22      569.16     26.68 o 
  -1   5  14     2406.16     2403.03     76.97 o 
   0   5  14     1087.84     1129.91     37.51 o 
   1   5  14      509.50      472.54     30.94 o 
   2   5  14      322.71      351.81     23.50 o 
   3   5  14      894.36      861.07     45.05 o 
   4   5  14       34.42       57.66     26.94 o 
   5   5  14      119.54      138.12     25.96 o 
   6   5  14      681.16      663.54     42.42 o 
   7   5  14      878.62      783.01     47.15 o 
   8   5  14       55.42       53.54     30.21 o 
   9   5  14       14.07       20.75     31.40 o 
  10   5  14       29.62        8.60     33.89 o 
 -13   6  14      450.06      552.52     47.41 o 
 -12   6  14     2345.88     2313.21     81.71 o 
 -11   6  14     2909.41     2886.83     91.30 o 
 -10   6  14      851.77      769.69     45.20 o 
  -9   6  14       91.34       69.98     24.15 o 
  -8   6  14     1887.71     1769.59     63.58 o 
  -7   6  14     4963.63     4751.86    124.86 o 
  -6   6  14     3376.72     3123.85     89.19 o 
  -5   6  14       83.69      121.09     19.34 o 
  -4   6  14     5132.74     5334.09    122.00 o 
  -3   6  14    11474.78    11518.93    216.26 o 
  -2   6  14    10392.50    10486.46    199.62 o 
  -1   6  14     4614.46     4637.33     99.46 o 
   0   6  14       27.63       17.24     15.39 o 
   1   6  14     2196.56     2123.58     57.10 o 
   2   6  14     4777.57     4586.42    159.06 o 
   3   6  14     4558.02     4421.67    120.84 o 
   4   6  14     1739.01     1764.96     66.03 o 
   5   6  14        8.87       41.28     24.05 o 
   6   6  14     2544.25     2472.54     84.85 o 
   7   6  14     4048.14     3919.38    117.33 o 
   8   6  14     1536.58     1471.97     74.57 o 
   9   6  14       99.94      114.51     38.11 o 
 -12   7  14      172.32      179.19     88.10 o 
 -11   7  14      315.78      402.55     42.52 o 
 -10   7  14      148.58      193.28     34.18 o 
  -9   7  14      177.94      212.31     33.39 o 
  -8   7  14       86.00      106.98     28.74 o 
  -7   7  14       10.66      -20.72     20.72 o 
  -6   7  14       44.51       47.89     44.61 o 
  -5   7  14      180.44      159.86     26.48 o 
  -4   7  14      599.02      603.30     35.34 o 
  -3   7  14      581.68      550.18     33.72 o 
  -2   7  14       11.45        3.99     19.87 o 
  -1   7  14       54.73       47.02     19.55 o 
   0   7  14       81.35      106.82     21.32 o 
   1   7  14       14.37        1.89     21.43 o 
   2   7  14      605.70      567.20     48.86 o 
   3   7  14     1359.20     1366.19     63.98 o 
   4   7  14     1374.57     1312.22     60.00 o 
   5   7  14      120.05       95.05     29.73 o 
   6   7  14       33.36       52.12     30.86 o 
   7   7  14       15.68       19.13     32.86 o 
   8   7  14       10.23       38.94     36.01 o 
 -10   8  14      208.78      175.56     37.76 o 
  -9   8  14      188.67      204.28     35.89 o 
  -8   8  14     2220.20     2272.05     98.71 o 
  -7   8  14     4312.05     4386.25    141.79 o 
  -6   8  14     3106.26     3121.34    126.23 o 
  -5   8  14       35.15       18.55     25.18 o 
  -4   8  14      906.49      965.06     67.24 o 
  -3   8  14     1437.06     1568.87     57.52 o 
  -2   8  14     1240.57     1245.37     50.77 o 
  -1   8  14      260.25      243.51     35.61 o 
   0   8  14      200.79      179.67     31.57 o 
   1   8  14     1404.28     1442.30     63.16 o 
   2   8  14     1847.03     1868.36     72.66 o 
   3   8  14     2067.98     2148.47    109.35 o 
   4   8  14     1402.78     1436.00     66.78 o 
   5   8  14       17.08       42.52     33.54 o 
   6   8  14     1144.57     1072.24     63.39 o 
  -7   9  14       28.20        4.46     32.42 o 
  -6   9  14      308.28      345.02     41.58 o 
  -5   9  14      184.78      242.35     36.57 o 
  -4   9  14        4.85      -38.78     40.82 o 
  -3   9  14      116.32       83.45     33.40 o 
  -2   9  14      516.42      523.78     75.77 o 
  -1   9  14      548.99      527.56     64.04 o 
   0   9  14       29.43       76.21     43.73 o 
   1   9  14       10.67       41.18     41.42 o 
   2   9  14      103.52      138.55     38.24 o 
   3   9  14       25.03       11.01     33.36 o 
   4   9  14       14.68       35.15     50.52 o 
 -16   1  15      172.79      167.38     49.10 o 
 -15   1  15     1129.00     1271.93     85.56 o 
 -14   1  15     1556.87     1614.57     94.52 o 
 -13   1  15     1534.03     1521.42     77.42 o 
 -12   1  15      277.33      340.27     33.32 o 
 -11   1  15      918.84      958.43     42.26 o 
 -10   1  15    10775.88    10753.31    210.96 o 
  -9   1  15    14654.81    14590.37    228.52 o 
  -8   1  15     7467.48     7114.04    116.99 o 
  -7   1  15       48.84       56.01      9.77 o 
  -6   1  15    10845.95    10239.19    161.64 o 
  -5   1  15    28761.65    27681.39    419.48 o 
  -4   1  15    25589.69    24534.60    372.36 o 
  -3   1  15     2379.46     2298.11     45.53 o 
  -2   1  15       26.45       48.45      9.66 o 
  -1   1  15     8753.52     8333.54    133.16 o 
   0   1  15    37095.85    36870.23    596.07 o 
   1   1  15    12177.14    11782.37    199.43 o 
   2   1  15      249.10      250.34     16.26 o 
   3   1  15     1557.31     1553.01     48.93 o 
   4   1  15     9994.34     9488.21    178.80 o 
   5   1  15    16793.61    16554.68    277.49 o 
   6   1  15    10181.08    10479.42    197.16 o 
   7   1  15      101.94      113.52     19.40 o 
   8   1  15     3408.65     3489.60    124.36 o 
   9   1  15     3402.82     3615.88    107.88 o 
  10   1  15     4383.44     4456.06    128.27 o 
  11   1  15     2218.60     2161.74    101.94 o 
  12   1  15      126.14      136.27     52.79 o 
 -16   2  15       83.92      102.25     75.50 o 
 -15   2  15      165.43      237.16     47.97 o 
 -14   2  15        2.29      -33.10     33.10 o 
 -13   2  15      233.27      203.56     32.28 o 
 -12   2  15      200.86      212.98     27.01 o 
 -11   2  15      538.82      565.99     29.77 o 
 -10   2  15      445.09      448.08     25.69 o 
  -9   2  15      491.23      511.00     22.97 o 
  -8   2  15      155.63      179.95     19.12 o 
  -7   2  15      443.78      402.76     22.43 o 
  -6   2  15       32.27       53.94      9.41 o 
  -5   2  15      240.42      228.23     15.32 o 
  -4   2  15     1802.65     1789.12     42.71 o 
  -3   2  15     3815.78     3889.46     80.61 o 
  -2   2  15      768.45      745.09     27.26 o 
  -1   2  15      619.36      591.50     25.52 o 
   0   2  15        1.40       20.34     10.67 o 
   1   2  15       31.55       19.19     10.80 o 
   2   2  15        2.24        1.82     10.30 o 
   3   2  15     1004.53      875.68     28.89 o 
   4   2  15      238.12      217.80     17.78 o 
   5   2  15      250.75      246.01     20.52 o 
   6   2  15       76.96       56.08     18.14 o 
   7   2  15        2.96       23.78     20.61 o 
   8   2  15      323.58      310.10     29.89 o 
   9   2  15       37.98       70.86     28.97 o 
  10   2  15       12.42       29.77     32.43 o 
  11   2  15      369.06      402.16     58.55 o 
  12   2  15       36.89        6.43     53.15 o 
 -15   3  15     1719.26     1737.45    101.56 o 
 -14   3  15     3414.73     3493.39    120.52 o 
 -13   3  15     2167.79     2059.44     72.55 o 
 -12   3  15      489.41      578.73     51.60 o 
 -11   3  15     2800.17     2635.63     79.28 o 
 -10   3  15     7549.09     7354.43    175.84 o 
  -9   3  15     5170.85     5006.52    125.40 o 
  -8   3  15     3948.55     3744.47     87.12 o 
  -7   3  15        1.31       12.40     11.40 o 
  -6   3  15     7207.39     6925.26    132.15 o 
  -5   3  15    10597.62    10124.65    186.54 o 
  -4   3  15    13919.23    13842.95    275.04 o 
  -3   3  15     7994.95     7890.89    150.74 o 
  -2   3  15      236.85      229.05     17.40 o 
  -1   3  15    10064.06    10048.75    187.81 o 
   0   3  15    34336.38    34080.50    600.32 o 
   1   3  15    21010.73    20737.28    370.92 o 
   2   3  15     2790.31     2645.16     62.36 o 
   3   3  15      327.67      355.05     38.24 o 
   4   3  15     8815.76     8150.98    258.29 o 
   5   3  15    13006.01    12872.62    263.42 o 
   6   3  15     3449.05     3476.07     98.97 o 
   7   3  15      446.44      513.87     37.70 o 
   8   3  15     2431.79     2473.23     82.89 o 
   9   3  15     2408.76     2230.84     96.53 o 
  10   3  15     2629.89     2490.60    106.27 o 
  11   3  15      977.24      912.21     71.13 o 
 -15   4  15       44.27       71.83     40.92 o 
 -14   4  15        4.81       41.55     33.80 o 
 -13   4  15        6.83      -12.17     25.46 o 
 -12   4  15       38.98       91.76     26.69 o 
 -11   4  15       65.33       63.73     23.25 o 
 -10   4  15       16.35       25.38     20.47 o 
  -9   4  15      519.21      548.43     34.11 o 
  -8   4  15     1734.02     1752.23     73.28 o 
  -7   4  15      222.97      261.89     25.14 o 
  -6   4  15     1099.50     1051.13     42.42 o 
  -5   4  15      477.20      465.45     22.55 o 
  -4   4  15      166.55      152.60     16.58 o 
  -3   4  15      142.89      126.43     15.59 o 
  -2   4  15       95.45       70.80     14.77 o 
  -1   4  15      107.13      127.97     16.11 o 
   0   4  15      153.82      167.03     18.00 o 
   1   4  15      809.98      796.20     55.43 o 
   2   4  15     1125.42     1038.36     43.18 o 
   3   4  15      991.96      921.94     34.85 o 
   4   4  15      240.08      246.06     24.23 o 
   5   4  15      578.38      564.40     37.32 o 
   6   4  15        8.86       14.87     23.12 o 
   7   4  15      120.92      102.27     29.47 o 
   8   4  15       38.61       66.49     29.62 o 
   9   4  15      211.94      214.72     36.92 o 
  10   4  15      242.75      209.46     63.26 o 
  11   4  15       14.01       66.89     50.78 o 
 -14   5  15     1362.07     1281.53     70.26 o 
 -13   5  15     1031.55      998.01     69.18 o 
 -12   5  15       21.65       20.42     25.68 o 
 -11   5  15     1266.04     1289.71     56.19 o 
 -10   5  15     2923.71     2826.46     85.33 o 
  -9   5  15     3979.02     4134.12    126.52 o 
  -8   5  15     2541.27     2504.46     75.93 o 
  -7   5  15       81.39       78.33     20.43 o 
  -6   5  15     3519.79     3456.04     98.02 o 
  -5   5  15    14892.14    14988.66    300.69 o 
  -4   5  15     9583.10     9556.54    181.37 o 
  -3   5  15     3463.22     3508.97     98.28 o 
  -2   5  15      138.92      128.18     18.23 o 
  -1   5  15     5915.84     5930.72    120.56 o 
   0   5  15    11649.88    12106.51    226.88 o 
   1   5  15     6471.42     6564.35    132.25 o 
   2   5  15      536.81      540.58     28.81 o 
   3   5  15     1267.25     1280.83    108.41 o 
   4   5  15     6901.84     6894.92    171.90 o 
   5   5  15     7431.47     7243.77    180.89 o 
   6   5  15     3450.25     3326.39    100.79 o 
   7   5  15      230.14      171.25     31.74 o 
   8   5  15      626.01      679.13     47.64 o 
   9   5  15     1275.16     1300.04     65.84 o 
  10   5  15     1098.30     1147.22     65.41 o 
 -13   6  15      291.60      291.54     41.30 o 
 -12   6  15      410.17      366.74     60.82 o 
 -11   6  15      182.19      187.10     33.94 o 
 -10   6  15       22.43       -8.24     24.09 o 
  -9   6  15      310.65      281.01     31.91 o 
  -8   6  15       67.62       62.47     23.12 o 
  -7   6  15       22.63       -8.28     29.72 o 
  -6   6  15      260.55      233.85     44.01 o 
  -5   6  15        6.73      -10.77     16.13 o 
  -4   6  15       40.20       11.16     17.85 o 
  -3   6  15     1575.66     1635.25     69.67 o 
  -2   6  15      277.80      365.66     26.09 o 
  -1   6  15      110.33      138.71     20.20 o 
   0   6  15      904.81      904.99     52.98 o 
   1   6  15      131.89      136.01     19.86 o 
   2   6  15      390.68      427.43     34.80 o 
   3   6  15      512.77      534.09     37.55 o 
   4   6  15      165.11      212.58     32.76 o 
   5   6  15     1568.97     1390.70     85.13 o 
   6   6  15      539.98      511.41     85.35 o 
   7   6  15       80.48       79.69     39.93 o 
   8   6  15        2.40      -17.06     31.04 o 
   9   6  15      214.59      178.06     42.18 o 
 -11   7  15       92.09       58.77     33.06 o 
 -10   7  15     1427.11     1264.60     77.37 o 
  -9   7  15     2907.34     2588.13     85.46 o 
  -8   7  15     2966.21     2828.95    143.33 o 
  -7   7  15      246.30      250.70     31.17 o 
  -6   7  15     1097.21     1132.61     51.78 o 
  -5   7  15     5005.14     4597.31    145.03 o 
  -4   7  15     5128.42     4899.15    117.62 o 
  -3   7  15      423.36      427.62     31.43 o 
  -2   7  15      802.00      846.81     42.86 o 
  -1   7  15     4409.63     4469.96    103.39 o 
   0   7  15     5194.95     5183.68    113.16 o 
   1   7  15     2413.63     2267.88     77.96 o 
   2   7  15      121.54      112.28     28.21 o 
   3   7  15      164.15      110.12     30.64 o 
   4   7  15      854.63      889.19     63.37 o 
   5   7  15     2771.39     2631.29     90.37 o 
   6   7  15     1562.26     1389.97     67.02 o 
   7   7  15      281.50      335.56     43.82 o 
   8   7  15      169.59      219.50     79.14 o 
  -9   8  15        4.66       -0.03     32.27 o 
  -8   8  15      111.46      102.61     38.80 o 
  -7   8  15      321.05      313.18     37.27 o 
  -6   8  15      123.42      122.43     29.45 o 
  -5   8  15        0.73      -14.32     23.00 o 
  -4   8  15      284.79      314.13     32.66 o 
  -3   8  15      495.66      530.26     37.07 o 
  -2   8  15      137.08      152.49     27.55 o 
  -1   8  15       23.16       -1.71     28.49 o 
   0   8  15      179.01      166.30     33.04 o 
   1   8  15       63.16       65.51     29.97 o 
   2   8  15      171.80      188.05     34.79 o 
   3   8  15      135.69      160.25     35.50 o 
   4   8  15        2.69        5.85     30.31 o 
   5   8  15       43.66       71.24     35.35 o 
   6   8  15       14.15       -9.46     56.00 o 
  -7   9  15       22.90       25.29     42.37 o 
  -6   9  15      494.14      588.18     48.55 o 
  -5   9  15     1526.47     1480.06     67.67 o 
  -4   9  15     1274.24     1385.36    105.15 o 
  -3   9  15      306.85      285.08     46.55 o 
  -2   9  15       59.25       27.79     31.87 o 
  -1   9  15     1175.17     1098.69     87.54 o 
   0   9  15     2043.26     2117.91    100.40 o 
   1   9  15     1210.25     1185.83     78.38 o 
   2   9  15      244.96      265.26     43.57 o 
   3   9  15      156.88      190.59     97.81 o 
 -16   0  16      689.37      939.07     90.31 o 
 -15   0  16      552.93      619.09     97.81 o 
 -14   0  16       79.59      109.46     45.92 o 
 -13   0  16     2396.94     2387.41    112.88 o 
 -12   0  16     7789.97     7728.75    264.62 o 
 -11   0  16     5149.26     5204.99    130.89 o 
 -10   0  16     5503.25     5625.43    138.02 o 
  -9   0  16     2062.08     1991.08     60.25 o 
  -8   0  16      612.36      597.51     29.55 o 
  -7   0  16    20437.97    19638.75    426.95 o 
  -6   0  16    22661.62    22008.86    475.65 o 
  -5   0  16      571.37      557.86     26.51 o 
  -4   0  16     6306.00     6012.87    138.98 o 
  -3   0  16    31357.08    29599.50    633.53 o 
  -2   0  16    45665.89    45375.34    965.44 o 
  -1   0  16    26524.16    26970.53    583.22 o 
   0   0  16       26.06       29.46     13.04 o 
   1   0  16    14076.24    14484.75    319.49 o 
   2   0  16    11067.41    10794.13    243.17 o 
   3   0  16     4551.64     4440.15    111.35 o 
   4   0  16     3092.26     2918.42    115.12 o 
   5   0  16      119.45       95.51     21.60 o 
   6   0  16     6158.21     6478.10    158.62 o 
   7   0  16     5212.33     5469.61    175.61 o 
   8   0  16     4063.30     4048.83    160.71 o 
   9   0  16     3471.25     3386.07    145.76 o 
  10   0  16       44.25       31.36     71.67 o 
  11   0  16     1188.88     1284.17    143.35 o 
  12   0  16     4053.85     4116.82    271.77 o 
 -16   1  16       21.54      -14.34     47.19 o 
 -15   1  16        5.80       -0.84     33.84 o 
 -14   1  16      120.53      118.66     34.09 o 
 -13   1  16      201.13      304.59     34.80 o 
 -12   1  16      377.09      416.19     31.10 o 
 -11   1  16      118.84      113.99     19.22 o 
 -10   1  16      384.08      363.85     21.34 o 
  -9   1  16       97.48       99.89     13.24 o 
  -8   1  16      691.73      715.39     22.89 o 
  -7   1  16       38.07       37.31      9.81 o 
  -6   1  16       28.62       14.44      8.22 o 
  -5   1  16     1503.15     1464.70     31.49 o 
  -4   1  16     1511.55     1468.04     30.75 o 
  -3   1  16     1855.88     1743.56     52.40 o 
  -2   1  16     1541.43     1560.42     37.08 o 
  -1   1  16      356.74      288.67     16.40 o 
   0   1  16      176.63      209.88     20.59 o 
   1   1  16     2495.51     2358.53     50.94 o 
   2   1  16     2255.93     2164.22     48.63 o 
   3   1  16     1184.31     1096.95     32.38 o 
   4   1  16      661.46      643.56     28.30 o 
   5   1  16      509.44      496.24     25.92 o 
   6   1  16       21.05       62.01     18.09 o 
   7   1  16       17.01       39.81     18.69 o 
   8   1  16       22.70       43.85     26.49 o 
   9   1  16       50.74       99.86     32.33 o 
  10   1  16       62.76       71.58     50.22 o 
  11   1  16        9.90       34.72     46.16 o 
  12   1  16       35.42       -0.04     60.16 o 
 -16   2  16     1089.06     1119.36     81.60 o 
 -15   2  16      611.19      655.43     62.24 o 
 -14   2  16       74.67       96.17     38.25 o 
 -13   2  16     1073.55     1141.53     90.09 o 
 -12   2  16     3353.64     3202.35     85.32 o 
 -11   2  16     4474.06     4637.62    128.68 o 
 -10   2  16      236.75      311.59     52.46 o 
  -9   2  16      100.06      130.59     20.49 o 
  -8   2  16     7126.70     7099.66    135.92 o 
  -7   2  16    25746.18    25691.89    453.36 o 
  -6   2  16    20498.73    20153.51    416.40 o 
  -5   2  16     3985.56     3757.43     77.29 o 
  -4   2  16      478.99      386.14     23.37 o 
  -3   2  16     4563.17     4259.75     88.13 o 
  -2   2  16    21288.98    20510.53    366.74 o 
  -1   2  16    15937.88    15569.00    282.41 o 
   0   2  16       38.78       58.25     12.43 o 
   1   2  16     8132.77     7904.43    156.15 o 
   2   2  16    12967.69    12168.74    237.11 o 
   3   2  16    11155.51    10451.51    245.57 o 
   4   2  16    10736.03    10179.62    294.68 o 
   5   2  16      404.78      416.45     25.70 o 
   6   2  16     5437.67     5439.83    166.50 o 
   7   2  16     6809.07     6866.21    152.42 o 
   8   2  16     3696.76     3672.56     95.48 o 
   9   2  16     1112.01     1137.99     96.99 o 
  10   2  16       32.65       84.20     37.30 o 
  11   2  16     1900.24     1790.93     91.35 o 
 -15   3  16       83.90       71.42     47.34 o 
 -14   3  16       24.25       32.98     33.27 o 
 -13   3  16       79.68      145.30     31.47 o 
 -12   3  16       52.26      111.68     25.92 o 
 -11   3  16        1.99      -11.24     19.64 o 
 -10   3  16        5.41       19.56     19.55 o 
  -9   3  16        8.59       41.64     18.59 o 
  -8   3  16      100.72      103.29     17.39 o 
  -7   3  16     1149.28     1095.34     34.04 o 
  -6   3  16      671.16      592.67     24.74 o 
  -5   3  16        9.47       11.83     10.86 o 
  -4   3  16      451.03      453.31     21.08 o 
  -3   3  16      805.43      802.94     38.73 o 
  -2   3  16     2568.11     2555.99     60.13 o 
  -1   3  16      764.37      756.31     29.75 o 
   0   3  16       50.92       40.12     13.58 o 
   1   3  16       62.43       82.44     14.85 o 
   2   3  16      199.86      178.24     18.30 o 
   3   3  16      288.06      300.33     22.26 o 
   4   3  16      228.22      211.39     23.28 o 
   5   3  16      130.40      157.06     23.70 o 
   6   3  16      697.53      814.22    109.49 o 
   7   3  16        2.32       -3.24     23.83 o 
   8   3  16       95.05       90.44     30.61 o 
   9   3  16      611.46      687.23    101.98 o 
  10   3  16      162.30      198.92     45.97 o 
  11   3  16        1.05       48.36     46.71 o 
 -14   4  16      211.99      285.41     39.04 o 
 -13   4  16      952.88      982.57     57.11 o 
 -12   4  16     5411.31     5138.01    167.85 o 
 -11   4  16     4534.36     4189.62    123.50 o 
 -10   4  16     1046.66     1038.78     72.20 o 
  -9   4  16     1108.48     1164.19     65.52 o 
  -8   4  16     5140.19     4962.68    125.71 o 
  -7   4  16    11699.48    11719.38    238.41 o 
  -6   4  16     9526.78     9330.95    192.96 o 
  -5   4  16       53.75       75.66     14.24 o 
  -4   4  16     1941.61     1905.24     49.11 o 
  -3   4  16     3428.62     3432.62    109.07 o 
  -2   4  16    13587.69    13705.10    253.15 o 
  -1   4  16    16381.77    16659.70    304.04 o 
   0   4  16     1236.39     1303.74     41.51 o 
   1   4  16     2624.15     2690.36     64.84 o 
   2   4  16     8704.14     8630.21    167.32 o 
   3   4  16    11635.91    11532.71    217.97 o 
   4   4  16     6331.25     6291.24    141.52 o 
   5   4  16        0.37       20.49     21.22 o 
   6   4  16     6587.11     6487.22    254.73 o 
   7   4  16     7929.83     7536.58    190.09 o 
   8   4  16     2600.35     2599.22     99.28 o 
   9   4  16      299.26      360.84     43.13 o 
  10   4  16       79.57       81.99     46.34 o 
 -14   5  16      217.15      317.64     52.01 o 
 -13   5  16      312.90      324.79     39.44 o 
 -12   5  16       47.75       22.74     27.57 o 
 -11   5  16       83.83      142.45     28.94 o 
 -10   5  16      267.80      254.23     31.36 o 
  -9   5  16      279.04      304.43     34.05 o 
  -8   5  16        8.12       -0.78     18.88 o 
  -7   5  16      976.28      878.64     53.45 o 
  -6   5  16       52.17       49.19     17.09 o 
  -5   5  16       21.04       30.60     15.89 o 
  -4   5  16      295.77      349.63     23.37 o 
  -3   5  16      101.42      125.74     18.70 o 
  -2   5  16      148.40      163.28     19.29 o 
  -1   5  16      313.93      333.45     23.92 o 
   0   5  16       24.77       49.31     16.82 o 
   1   5  16      412.17      451.31     32.22 o 
   2   5  16      163.02      149.23     20.45 o 
   3   5  16      271.34      298.38     30.64 o 
   4   5  16      656.25      612.80     40.02 o 
   5   5  16      292.53      297.52     33.77 o 
   6   5  16        0.15        2.65     26.42 o 
   7   5  16       80.41      101.39     30.40 o 
   8   5  16      679.83      605.32     48.10 o 
   9   5  16      423.25      413.84     48.28 o 
  10   5  16        3.34       57.36     44.50 o 
 -13   6  16      423.57      412.00     71.59 o 
 -12   6  16     1410.22     1388.11     62.83 o 
 -11   6  16     2708.80     2598.73     86.53 o 
 -10   6  16     1292.94     1227.37     56.72 o 
  -9   6  16        5.94       10.39     24.63 o 
  -8   6  16      798.66      780.83     57.12 o 
  -7   6  16     2641.02     2509.71     79.96 o 
  -6   6  16     2492.47     2389.41     91.91 o 
  -5   6  16      227.46      232.90     35.98 o 
  -4   6  16      762.55      734.70     50.18 o 
  -3   6  16     6852.83     7057.21    220.23 o 
  -2   6  16     8195.50     8381.49    165.97 o 
  -1   6  16     4766.12     4660.68    102.07 o 
   0   6  16     1388.38     1431.80     53.06 o 
   1   6  16     1694.31     1625.58     50.61 o 
   2   6  16     5182.88     5000.89    133.55 o 
   3   6  16     6250.54     5832.20    152.45 o 
   4   6  16     2915.51     2706.65     88.60 o 
   5   6  16        0.32       -4.49     24.29 o 
   6   6  16      675.53      732.20     75.65 o 
   7   6  16     1689.99     1538.45     69.34 o 
   8   6  16     1704.44     1731.64     77.10 o 
 -11   7  16       48.59       64.50     33.44 o 
 -10   7  16      393.09      425.03     41.40 o 
  -9   7  16      390.68      506.42     43.29 o 
  -8   7  16        1.25       29.28     25.76 o 
  -7   7  16      134.83      104.52     27.82 o 
  -6   7  16      198.28      154.58     28.58 o 
  -5   7  16      155.57      170.22     25.73 o 
  -4   7  16      255.32      268.25     29.04 o 
  -3   7  16      201.00      172.85     25.72 o 
  -2   7  16       61.44       47.32     22.81 o 
  -1   7  16       22.28       36.96     20.91 o 
   0   7  16       87.66       69.53     21.70 o 
   1   7  16        7.21       40.32     26.62 o 
   2   7  16        1.48       -5.13     24.95 o 
   3   7  16      509.97      434.56     40.43 o 
   4   7  16      636.12      613.90     46.08 o 
   5   7  16      300.23      282.18     39.54 o 
   6   7  16        7.64       20.72     32.35 o 
   7   7  16       10.07       51.57     35.91 o 
  -9   8  16        8.75       23.06     30.74 o 
  -8   8  16     1147.68     1172.27     60.49 o 
  -7   8  16     3149.83     2999.64     97.96 o 
  -6   8  16     3190.93     3147.97    105.82 o 
  -5   8  16     1149.87     1034.24     53.61 o 
  -4   8  16       42.43       32.69     24.21 o 
  -3   8  16     1874.84     1915.73     66.18 o 
  -2   8  16     2676.12     2635.10     79.38 o 
  -1   8  16     1021.72     1074.20     59.64 o 
   0   8  16       12.89       18.12     28.98 o 
   1   8  16     1055.73     1150.93     59.09 o 
   2   8  16     2290.91     2302.11     92.25 o 
   3   8  16     1789.29     1813.54    157.12 o 
   4   8  16      500.68      542.99     48.62 o 
   5   8  16        4.84       18.64     35.30 o 
  -6   9  16       37.72       60.58     34.98 o 
  -5   9  16      245.09      194.06     38.13 o 
  -4   9  16      159.96      163.05     42.95 o 
  -3   9  16        8.10       16.48     28.94 o 
  -2   9  16      441.08      485.70     46.26 o 
  -1   9  16      823.93      873.60     79.65 o 
   0   9  16      348.10      413.05     58.42 o 
   1   9  16        3.05       26.47     44.77 o 
   2   9  16       13.29       30.49     40.66 o 
 -16   1  17      108.44      126.39     53.80 o 
 -15   1  17      743.23      904.33    173.03 o 
 -14   1  17     2132.24     2233.76    109.08 o 
 -13   1  17     2517.31     2597.41     85.19 o 
 -12   1  17      135.24      168.41     23.82 o 
 -11   1  17     1697.68     1776.70     50.46 o 
 -10   1  17     5243.69     5545.81    103.51 o 
  -9   1  17     7160.32     7046.83    117.85 o 
  -8   1  17    10997.67    10780.07    172.06 o 
  -7   1  17     4494.82     4470.24    106.86 o 
  -6   1  17     1590.53     1440.83     57.56 o 
  -5   1  17    16616.54    15885.53    282.84 o 
  -4   1  17    20869.85    19861.77    325.82 o 
  -3   1  17    13629.17    13339.97    223.26 o 
  -2   1  17     3416.40     3181.97     63.60 o 
  -1   1  17    10378.50    10308.53    176.42 o 
   0   1  17    33888.35    33563.30    545.21 o 
   1   1  17    18375.71    18497.86    307.06 o 
   2   1  17      972.80      976.54     49.81 o 
   3   1  17     1205.35     1282.83     38.31 o 
   4   1  17     5157.23     5194.91     98.95 o 
   5   1  17    12381.49    13151.62    225.73 o 
   6   1  17     6152.75     6205.57    126.54 o 
   7   1  17      454.74      510.66     31.80 o 
   8   1  17      264.56      307.15     36.28 o 
   9   1  17     1141.57     1146.39     67.60 o 
  10   1  17     3227.30     3119.03    119.41 o 
  11   1  17     2054.31     1891.40    121.87 o 
 -15   2  17       46.28      -20.96     43.32 o 
 -14   2  17      149.24      147.07     63.46 o 
 -13   2  17      106.57      112.58     33.57 o 
 -12   2  17       33.81       85.51     25.04 o 
 -11   2  17       89.46       91.97     25.43 o 
 -10   2  17      128.30      198.78     24.59 o 
  -9   2  17        2.15        1.67     15.06 o 
  -8   2  17      522.43      522.26     24.28 o 
  -7   2  17      513.59      448.46     22.39 o 
  -6   2  17       15.05       13.50     11.81 o 
  -5   2  17      312.13      301.35     20.92 o 
  -4   2  17       37.28       24.05     10.41 o 
  -3   2  17     1749.00     1821.32     46.94 o 
  -2   2  17     2040.13     1934.91     49.51 o 
  -1   2  17      690.37      639.93     27.52 o 
   0   2  17       18.71        7.21     12.50 o 
   1   2  17      233.49      259.79     20.04 o 
   2   2  17       31.86       19.47     13.43 o 
   3   2  17       92.44       78.08     16.91 o 
   4   2  17      829.80      800.35     33.55 o 
   5   2  17      830.43      922.00     39.93 o 
   6   2  17       69.10       31.94     21.67 o 
   7   2  17      133.85      109.19     28.15 o 
   8   2  17      127.13       84.23     53.00 o 
   9   2  17       99.22       75.78     41.08 o 
  10   2  17       18.47       -1.22     40.59 o 
  11   2  17       11.41       73.28     51.30 o 
 -15   3  17      606.96      752.08     74.41 o 
 -14   3  17     2719.98     2604.12    100.06 o 
 -13   3  17     5330.91     4920.04    132.74 o 
 -12   3  17     2272.02     2254.22     74.42 o 
 -11   3  17      178.81      233.43     33.41 o 
 -10   3  17     3230.47     3163.81    104.96 o 
  -9   3  17     6730.54     6880.55    166.05 o 
  -8   3  17     5404.67     5168.10    131.11 o 
  -7   3  17      580.58      619.17     26.48 o 
  -6   3  17     6906.62     6834.68    149.03 o 
  -5   3  17    20522.51    20376.07    364.24 o 
  -4   3  17     7230.87     7016.75    176.30 o 
  -3   3  17     3253.93     3194.73     72.05 o 
  -2   3  17      229.04      266.41     20.14 o 
  -1   3  17     3015.22     3095.74     82.69 o 
   0   3  17    14999.26    15053.27    275.70 o 
   1   3  17    14345.32    14112.90    260.06 o 
   2   3  17     5073.38     4885.23    103.26 o 
   3   3  17      212.24      196.61     20.54 o 
   4   3  17     4608.73     4480.11    107.20 o 
   5   3  17    10766.68    10492.72    221.17 o 
   6   3  17     6713.84     6467.54    164.05 o 
   7   3  17      211.24      212.74     35.33 o 
   8   3  17      937.99      900.44     64.67 o 
   9   3  17     3296.51     3398.75    198.90 o 
  10   3  17     3340.78     3200.34    126.05 o 
  11   3  17      962.82      812.31    110.50 o 
 -14   4  17        4.63       24.96     32.18 o 
 -13   4  17        1.07        6.28     27.25 o 
 -12   4  17       47.97       44.32     26.84 o 
 -11   4  17       62.62       79.46     26.69 o 
 -10   4  17      234.41      273.41     30.11 o 
  -9   4  17      387.22      348.80     34.31 o 
  -8   4  17     2320.92     2275.86     70.69 o 
  -7   4  17      774.30      805.89     34.81 o 
  -6   4  17       32.42       56.08     16.53 o 
  -5   4  17      811.66      777.23     29.52 o 
  -4   4  17      354.27      348.28     22.05 o 
  -3   4  17      400.88      437.26     25.66 o 
  -2   4  17      327.98      300.17     23.82 o 
  -1   4  17     1388.62     1282.53     41.44 o 
   0   4  17      167.94      158.01     19.18 o 
   1   4  17      198.48      226.66     20.96 o 
   2   4  17      302.03      354.83     25.23 o 
   3   4  17     1175.86     1118.19     44.26 o 
   4   4  17        1.98       12.06     21.10 o 
   5   4  17      136.47      178.60     28.36 o 
   6   4  17        8.36       39.53     26.06 o 
   7   4  17      191.34      206.53     33.68 o 
   8   4  17       44.34       27.03     31.62 o 
   9   4  17       15.73       49.73     43.11 o 
  10   4  17      122.61      115.26     51.62 o 
 -13   5  17     1138.85     1097.60     57.78 o 
 -12   5  17      276.06      289.05     36.21 o 
 -11   5  17      531.69      542.38     40.86 o 
 -10   5  17     3664.74     3497.27    100.80 o 
  -9   5  17     7791.00     7485.58    183.76 o 
  -8   5  17     5273.01     4954.17    129.30 o 
  -7   5  17      220.79      242.39     33.25 o 
  -6   5  17     1306.51     1203.72     54.52 o 
  -5   5  17     4907.60     4687.17    108.93 o 
  -4   5  17     7909.51     8135.89    158.97 o 
  -3   5  17     2174.77     2310.51     60.20 o 
  -2   5  17        4.46       36.83     17.36 o 
  -1   5  17     2374.11     2293.36     60.33 o 
   0   5  17     7026.76     6861.93    139.48 o 
   1   5  17     4688.56     4671.61    101.39 o 
   2   5  17     2246.01     2174.40     60.10 o 
   3   5  17        2.65       -0.58     21.19 o 
   4   5  17     3919.15     3947.55    115.46 o 
   5   5  17     8632.68     8483.04    209.94 o 
   6   5  17     4697.91     4775.80    159.49 o 
   7   5  17      737.38      696.95     49.85 o 
   8   5  17       82.67       72.77     35.74 o 
   9   5  17     1410.91     1222.21     78.67 o 
 -12   6  17       34.91       30.04     31.81 o 
 -11   6  17      486.34      455.54     40.56 o 
 -10   6  17      675.39      632.87     43.06 o 
  -9   6  17      112.42      140.54     32.98 o 
  -8   6  17      421.94      416.24     36.07 o 
  -7   6  17        8.24       28.34     22.85 o 
  -6   6  17       19.61       15.36     18.51 o 
  -5   6  17      233.78      199.70     23.40 o 
  -4   6  17      416.95      437.54     49.12 o 
  -3   6  17     1063.25     1118.45     57.93 o 
  -2   6  17      184.42      198.64     23.96 o 
  -1   6  17      612.74      560.56     35.04 o 
   0   6  17       73.37       66.47     20.23 o 
   1   6  17      476.85      457.03     30.36 o 
   2   6  17      332.25      278.42     33.27 o 
   3   6  17      630.53      639.49     63.80 o 
   4   6  17       21.34       21.74     26.36 o 
   5   6  17      340.60      279.80     34.74 o 
   6   6  17      257.01      228.42     34.84 o 
   7   6  17      739.64      748.38     52.97 o 
   8   6  17      233.73      211.77     43.42 o 
 -11   7  17       33.22       32.98     32.64 o 
 -10   7  17      452.95      479.00     44.26 o 
  -9   7  17      956.56     1019.10     54.85 o 
  -8   7  17      883.48      884.23     50.67 o 
  -7   7  17      302.19      284.15     32.36 o 
  -6   7  17      364.70      333.25     33.91 o 
  -5   7  17     3335.18     3150.90     85.40 o 
  -4   7  17     4756.42     4814.05    139.63 o 
  -3   7  17     3954.16     4074.17    127.59 o 
  -2   7  17       91.55       46.34     25.06 o 
  -1   7  17     3060.07     3125.10     91.93 o 
   0   7  17     4174.11     4211.01    110.23 o 
   1   7  17     4072.75     4024.78    155.18 o 
   2   7  17     1103.80     1010.59     58.50 o 
   3   7  17      181.31      192.63     33.76 o 
   4   7  17      748.88      715.32     49.68 o 
   5   7  17     1031.49      990.57     57.73 o 
   6   7  17      738.37      828.38     61.21 o 
  -9   8  17        3.15      -31.88     32.41 o 
  -8   8  17       27.53       30.18     32.01 o 
  -7   8  17        9.08       28.56     29.33 o 
  -6   8  17        7.33        9.46     28.45 o 
  -5   8  17      155.55       91.18     29.84 o 
  -4   8  17        5.82       21.74     26.20 o 
  -3   8  17      450.67      452.42     44.35 o 
  -2   8  17      251.73      240.34     37.22 o 
  -1   8  17       44.99      105.58     35.96 o 
   0   8  17      101.73      136.76     34.56 o 
   1   8  17      466.00      461.56     44.25 o 
   2   8  17      370.00      413.65     43.99 o 
   3   8  17       25.47       37.20     34.32 o 
   4   8  17       33.41       55.83     36.13 o 
  -5   9  17      840.15      805.80     60.50 o 
  -4   9  17     1830.49     1814.26     89.35 o 
  -3   9  17     1061.18     1138.07     74.79 o 
  -2   9  17       10.54       10.10     31.71 o 
  -1   9  17      606.16      685.16     76.96 o 
   0   9  17     1459.34     1664.15    137.78 o 
   1   9  17     1371.16     1379.14    105.12 o 
 -16   0  18     1144.51     1445.90    108.58 o 
 -15   0  18      848.25      953.40    115.72 o 
 -14   0  18      255.59      299.35     57.40 o 
 -13   0  18     1681.12     1566.00     90.70 o 
 -12   0  18    10820.71    11193.00    368.04 o 
 -11   0  18     4291.98     4516.82    118.76 o 
 -10   0  18     1223.63     1388.00     51.41 o 
  -9   0  18     2350.54     2342.66     69.11 o 
  -8   0  18     1196.94     1127.36     53.67 o 
  -7   0  18    10472.51    10108.54    284.50 o 
  -6   0  18    18198.78    18362.39    399.62 o 
  -5   0  18     5036.46     4880.72    132.55 o 
  -4   0  18     1042.89     1000.29     35.19 o 
  -3   0  18     3538.64     3062.69     93.08 o 
  -2   0  18    17875.37    17027.73    609.82 o 
  -1   0  18    26610.59    27641.17    689.46 o 
   0   0  18     4672.07     4519.52    171.16 o 
   1   0  18     1683.76     1799.46     67.51 o 
   2   0  18    14246.25    14604.12    591.19 o 
   3   0  18    19770.18    20485.87    979.06 o 
   4   0  18    10689.09    10587.20    282.19 o 
   5   0  18      367.86      320.95     48.20 o 
   6   0  18     2745.12     2864.84    100.42 o 
   7   0  18     7551.70     7554.97    265.51 o 
   8   0  18     3844.43     3765.37    157.64 o 
   9   0  18     1295.29     1415.58    140.36 o 
  10   0  18      115.30       26.88     76.15 o 
  11   0  18      372.34      553.99    119.46 o 
 -15   1  18       40.49       16.16     42.63 o 
 -14   1  18       16.92       -5.09     36.71 o 
 -13   1  18      478.75      572.57     58.93 o 
 -12   1  18       13.17       50.13     23.29 o 
 -11   1  18      285.23      305.87     27.65 o 
 -10   1  18        0.82       14.31     15.10 o 
  -9   1  18       43.14       23.98     13.43 o 
  -8   1  18       13.94       32.60     12.52 o 
  -7   1  18      414.87      432.13     19.68 o 
  -6   1  18      556.16      482.71     29.20 o 
  -5   1  18      146.92      145.97     12.66 o 
  -4   1  18       98.80      125.73     11.56 o 
  -3   1  18      113.38       83.02     12.77 o 
  -2   1  18      317.97      362.02     32.60 o 
  -1   1  18        9.04       11.29     12.07 o 
   0   1  18     1646.72     1805.25     44.07 o 
   1   1  18      379.92      465.24     22.44 o 
   2   1  18      240.30      254.64     19.82 o 
   3   1  18       21.81       32.93     14.23 o 
   4   1  18      419.14      443.22     24.93 o 
   5   1  18       41.12       39.15     18.57 o 
   6   1  18        0.14        8.29     20.95 o 
   7   1  18      201.02      251.93     39.01 o 
   8   1  18       14.89        5.99     32.77 o 
   9   1  18       55.93       78.41     42.59 o 
  10   1  18      156.14      215.98     64.78 o 
  11   1  18        6.59        5.63     59.59 o 
 -15   2  18     1287.26     1262.83    155.30 o 
 -14   2  18      330.10      369.73     61.97 o 
 -13   2  18       77.44       85.56     42.48 o 
 -12   2  18     3544.64     3442.02     98.28 o 
 -11   2  18     7084.03     7123.92    173.42 o 
 -10   2  18     2208.74     2267.72     70.44 o 
  -9   2  18        3.62        3.32     16.02 o 
  -8   2  18     3071.08     3156.28     70.56 o 
  -7   2  18    15720.14    15665.37    283.65 o 
  -6   2  18    15586.99    15782.50    388.77 o 
  -5   2  18     2598.04     2472.81     72.34 o 
  -4   2  18      202.87      207.74     20.34 o 
  -3   2  18     6642.08     6203.15    123.18 o 
  -2   2  18    17963.87    17969.82    325.29 o 
  -1   2  18    13270.46    13169.43    243.49 o 
   0   2  18     1388.78     1326.39     42.23 o 
   1   2  18     1654.59     1674.13     47.60 o 
   2   2  18     5168.32     5151.44    107.40 o 
   3   2  18    12356.66    12561.93    234.64 o 
   4   2  18    10375.89    10775.51    205.27 o 
   5   2  18      309.22      315.59     27.69 o 
   6   2  18     3153.93     3086.46     84.23 o 
   7   2  18     3603.34     3315.64    123.93 o 
   8   2  18     3792.90     3781.95    150.19 o 
   9   2  18     2630.67     2493.25    105.35 o 
  10   2  18       25.48       66.69     54.87 o 
 -15   3  18      267.00      353.31     86.61 o 
 -14   3  18      192.67      258.61     43.07 o 
 -13   3  18        1.85       25.96     27.66 o 
 -12   3  18      152.01      177.21     29.42 o 
 -11   3  18      106.78      129.39     30.11 o 
 -10   3  18        8.26        9.85     19.68 o 
  -9   3  18      161.76      215.95     25.05 o 
  -8   3  18        2.73       -0.33     16.54 o 
  -7   3  18      215.86      224.07     19.28 o 
  -6   3  18       22.89       26.72     13.85 o 
  -5   3  18       92.07      110.78     15.24 o 
  -4   3  18      545.00      597.97     43.18 o 
  -3   3  18      236.41      245.53     22.82 o 
  -2   3  18       45.36       51.68     14.66 o 
  -1   3  18     1132.41     1061.25     56.36 o 
   0   3  18       18.27       13.71     14.34 o 
   1   3  18       72.17       91.56     17.27 o 
   2   3  18       34.71       36.07     16.36 o 
   3   3  18      871.60      783.90     36.17 o 
   4   3  18      471.96      578.29     58.72 o 
   5   3  18      330.73      376.60     31.66 o 
   6   3  18       18.30       -1.36     25.00 o 
   7   3  18      333.29      360.74     38.15 o 
   8   3  18        9.17        6.28     28.93 o 
   9   3  18        7.81        7.43     43.46 o 
  10   3  18        9.45       23.33     47.81 o 
 -14   4  18      470.95      545.95     46.19 o 
 -13   4  18       23.20       43.16     28.46 o 
 -12   4  18     2184.02     2055.03     73.42 o 
 -11   4  18     4268.07     4182.57    115.82 o 
 -10   4  18     2689.51     2585.66     80.90 o 
  -9   4  18      710.80      595.89     44.83 o 
  -8   4  18     1070.89     1058.11     47.42 o 
  -7   4  18    11031.68    10850.31    223.81 o 
  -6   4  18     9837.20     9532.50    180.78 o 
  -5   4  18     2185.04     2223.69     87.86 o 
  -4   4  18      449.28      474.97     25.96 o 
  -3   4  18     3041.46     3107.87     73.69 o 
  -2   4  18     9017.38     9050.41    175.68 o 
  -1   4  18    12017.56    12352.73    232.49 o 
   0   4  18      581.86      567.47     29.92 o 
   1   4  18      913.52      869.95     36.05 o 
   2   4  18     4692.23     4392.72     97.33 o 
   3   4  18     6983.41     6937.84    155.09 o 
   4   4  18     5858.09     5714.75    147.96 o 
   5   4  18     1197.70     1123.46     53.41 o 
   6   4  18      432.06      464.46     40.97 o 
   7   4  18     2736.77     2639.77    123.07 o 
   8   4  18     3964.52     4092.37    122.81 o 
   9   4  18     1714.39     1693.09     88.22 o 
 -13   5  18       48.52       35.18     31.32 o 
 -12   5  18      207.30      263.78     36.42 o 
 -11   5  18      102.09      111.25     28.97 o 
 -10   5  18        2.99      -15.62     23.30 o 
  -9   5  18      949.69     1024.04     49.00 o 
  -8   5  18      818.01      804.83     43.55 o 
  -7   5  18      198.92      214.70     23.69 o 
  -6   5  18      233.24      232.45     26.98 o 
  -5   5  18       15.89       23.05     19.66 o 
  -4   5  18      118.79      170.76     19.79 o 
  -3   5  18       46.58       14.66     17.01 o 
  -2   5  18      270.84      338.63     29.33 o 
  -1   5  18      255.21      308.05     25.16 o 
   0   5  18       13.02       21.26     18.42 o 
   1   5  18      106.30      100.12     20.38 o 
   2   5  18       14.74       -7.75     19.16 o 
   3   5  18       82.55       53.70     26.26 o 
   4   5  18      278.45      216.83     32.15 o 
   5   5  18      159.33      151.05     33.21 o 
   6   5  18      277.84      248.90     39.44 o 
   7   5  18      183.67      170.43     35.69 o 
   8   5  18      209.50      197.28     40.73 o 
   9   5  18      710.59      691.89     87.51 o 
 -12   6  18     1276.68     1182.23     69.40 o 
 -11   6  18     1527.18     1653.39     68.61 o 
 -10   6  18      945.54      973.48     59.92 o 
  -9   6  18       79.05       48.67     27.13 o 
  -8   6  18      535.80      496.16     38.77 o 
  -7   6  18     2769.34     2434.85     93.77 o 
  -6   6  18     3585.69     3377.63    175.74 o 
  -5   6  18     1603.10     1582.75     97.66 o 
  -4   6  18       86.01       63.79     21.14 o 
  -3   6  18     3452.50     3538.54    116.96 o 
  -2   6  18     9002.14     9240.06    199.11 o 
  -1   6  18     5427.25     5302.77    115.51 o 
   0   6  18      863.23      874.17     39.19 o 
   1   6  18      460.18      425.42     31.42 o 
   2   6  18     2077.14     2170.66     76.70 o 
   3   6  18     4330.98     4179.27    120.27 o 
   4   6  18     1462.40     1266.38     59.93 o 
   5   6  18       35.06       34.25     29.59 o 
   6   6  18      750.29      761.66     52.09 o 
   7   6  18     1062.52     1063.58     62.81 o 
 -10   7  18      214.60      154.65     36.78 o 
  -9   7  18      564.98      551.86     62.50 o 
  -8   7  18       77.48       76.19     30.87 o 
  -7   7  18       46.29       44.15     26.07 o 
  -6   7  18       47.29       62.94     26.37 o 
  -5   7  18       55.77       61.67     23.87 o 
  -4   7  18       27.73       20.99     24.07 o 
  -3   7  18        1.82      -20.13     22.52 o 
  -2   7  18      328.61      349.52     35.68 o 
  -1   7  18      525.10      585.02     36.32 o 
   0   7  18       22.64       40.46     24.97 o 
   1   7  18        5.57       26.92     32.13 o 
   2   7  18        9.43        4.01     28.64 o 
   3   7  18      133.11      116.72     31.87 o 
   4   7  18      268.15      297.45     39.92 o 
   5   7  18      143.57      196.58     39.28 o 
   6   7  18       22.10      -13.38     34.21 o 
  -8   8  18      364.95      407.56     44.02 o 
  -7   8  18     1244.67     1158.80     61.38 o 
  -6   8  18     1625.97     1464.92     66.58 o 
  -5   8  18     1741.87     1592.45     96.79 o 
  -4   8  18      195.19      185.21     33.15 o 
  -3   8  18      855.22      928.49     49.57 o 
  -2   8  18     2648.37     2804.73    116.17 o 
  -1   8  18     2933.90     2979.40    179.75 o 
   0   8  18      582.90      664.14     51.08 o 
   1   8  18      219.33      223.70     37.60 o 
   2   8  18     1556.45     1614.14     81.04 o 
   3   8  18     2929.47     2922.17    102.54 o 
   4   8  18     1148.51     1133.98     80.80 o 
  -4   9  18      136.52      145.02     46.42 o 
  -3   9  18       94.77      105.03     39.47 o 
  -2   9  18       13.56      -31.74     38.77 o 
  -1   9  18       75.21       11.95     71.67 o 
 -15   1  19      274.09      288.55     59.66 o 
 -14   1  19     2005.01     2012.66    106.86 o 
 -13   1  19     3773.23     3883.17    156.35 o 
 -12   1  19     1734.87     1817.75     65.62 o 
 -11   1  19      158.21      148.95     25.40 o 
 -10   1  19     4408.57     4478.88    108.19 o 
  -9   1  19     6074.71     6218.96    123.79 o 
  -8   1  19     7628.75     7595.24    146.58 o 
  -7   1  19     2840.29     2881.78     95.61 o 
  -6   1  19     1153.97     1153.80     39.96 o 
  -5   1  19     4386.65     4304.25    122.65 o 
  -4   1  19    11828.92    11667.34    248.86 o 
  -3   1  19    16282.94    16031.75    313.49 o 
  -2   1  19     1240.55     1177.75     42.52 o 
  -1   1  19     2862.79     2859.20    109.57 o 
   0   1  19    15747.18    16553.77    330.51 o 
   1   1  19    20518.31    21329.03    419.71 o 
   2   1  19     7310.89     7433.18    160.77 o 
   3   1  19       42.31      107.16     56.64 o 
   4   1  19     7713.69     8227.32    226.78 o 
   5   1  19    11145.04    11923.47    225.23 o 
   6   1  19     3859.38     3831.82     97.81 o 
   7   1  19     1737.50     1894.00     71.85 o 
   8   1  19      112.40      159.62     50.55 o 
   9   1  19      926.91      821.76     79.09 o 
  10   1  19     2459.55     2562.37    204.57 o 
 -15   2  19      132.98      120.03     54.42 o 
 -14   2  19        6.32      -12.62     40.83 o 
 -13   2  19      471.80      456.19     39.64 o 
 -12   2  19      162.21      164.77     28.51 o 
 -11   2  19       39.23       54.02     22.76 o 
 -10   2  19       66.68       66.27     23.09 o 
  -9   2  19      280.52      300.38     24.73 o 
  -8   2  19      222.09      237.26     20.14 o 
  -7   2  19      566.26      551.66     27.38 o 
  -6   2  19     1980.22     1946.47     50.86 o 
  -5   2  19      306.35      302.22     19.99 o 
  -4   2  19       24.99       30.28     12.25 o 
  -3   2  19      235.20      223.55     22.26 o 
  -2   2  19        3.28        7.53     16.36 o 
  -1   2  19     2641.16     2497.83     61.66 o 
   0   2  19      854.53      830.01     33.27 o 
   1   2  19        1.91        0.10     15.03 o 
   2   2  19     1122.30     1165.32     42.74 o 
   3   2  19      746.67      799.74     35.76 o 
   4   2  19       43.18       47.32     20.15 o 
   5   2  19      431.98      541.46     38.77 o 
   6   2  19      534.62      591.87     37.32 o 
   7   2  19      242.05      242.01     40.98 o 
   8   2  19        5.06        8.03     57.49 o 
   9   2  19      208.46      208.85    129.16 o 
  10   2  19        1.48        9.39     54.82 o 
 -15   3  19      304.58      310.59     61.34 o 
 -14   3  19     1657.33     1666.71     78.77 o 
 -13   3  19     2904.11     2878.85     91.53 o 
 -12   3  19     1314.69     1408.12     59.11 o 
 -11   3  19      141.90      178.95     39.66 o 
 -10   3  19      936.17      849.62     42.83 o 
  -9   3  19     6104.92     5728.29    144.03 o 
  -8   3  19     6578.66     6668.35    145.07 o 
  -7   3  19     3633.48     3607.38     79.48 o 
  -6   3  19      297.58      323.30     31.39 o 
  -5   3  19    12977.08    12909.84    250.40 o 
  -4   3  19    16443.49    17377.55    401.31 o 
  -3   3  19     7433.65     7582.14    149.79 o 
  -2   3  19      432.83      431.71     26.23 o 
  -1   3  19     3080.61     3027.79     80.36 o 
   0   3  19    10795.72    10445.28    244.75 o 
   1   3  19     7123.11     6933.08    139.92 o 
   2   3  19     3661.43     3534.93     91.82 o 
   3   3  19     1101.78     1067.49     56.40 o 
   4   3  19     1087.98     1138.78     56.43 o 
   5   3  19     4575.00     4602.80    113.74 o 
   6   3  19     4896.64     4759.00    130.92 o 
   7   3  19     1618.92     1497.08     65.05 o 
   8   3  19        8.41       22.74     32.97 o 
   9   3  19     1641.17     1739.40     95.43 o 
  10   3  19     3201.88     3384.12    137.37 o 
 -14   4  19        0.80       26.37     34.28 o 
 -13   4  19        3.94      -15.02     30.15 o 
 -12   4  19        6.29       33.88     28.24 o 
 -11   4  19       88.91      110.03     27.93 o 
 -10   4  19       51.74       58.41     23.86 o 
  -9   4  19      160.49      148.22     26.00 o 
  -8   4  19       56.06      106.61     21.51 o 
  -7   4  19      520.15      557.77     31.38 o 
  -6   4  19      256.68      291.40     22.87 o 
  -5   4  19      210.15      237.63     24.55 o 
  -4   4  19      294.47      239.37     21.23 o 
  -3   4  19      183.64      214.52     22.93 o 
  -2   4  19        6.88       10.07     16.80 o 
  -1   4  19      696.63      679.07     35.62 o 
   0   4  19      140.76      117.96     20.13 o 
   1   4  19      881.32      853.29     36.99 o 
   2   4  19     1298.62     1335.24     46.16 o 
   3   4  19      308.10      300.79     29.89 o 
   4   4  19       33.20        9.75     25.33 o 
   5   4  19        3.12       -8.53     25.55 o 
   6   4  19        5.68      -28.06     28.06 o 
   7   4  19      329.97      337.48     40.74 o 
   8   4  19      187.17      215.93     41.02 o 
   9   4  19        2.47       21.97     49.39 o 
 -13   5  19      811.47      762.65     68.32 o 
 -12   5  19      595.79      545.99     49.14 o 
 -11   5  19        2.82      -11.11     25.71 o 
 -10   5  19     1932.47     1700.78     66.26 o 
  -9   5  19     3530.85     3323.98     98.94 o 
  -8   5  19     5103.01     4840.27    129.10 o 
  -7   5  19     1994.81     1939.03     59.95 o 
  -6   5  19      330.36      311.18     26.41 o 
  -5   5  19     4046.41     3972.40    104.33 o 
  -4   5  19     8154.22     8186.01    182.86 o 
  -3   5  19     6519.54     6617.93    137.16 o 
  -2   5  19      326.57      386.05     28.22 o 
  -1   5  19     1194.39     1237.74     44.58 o 
   0   5  19     2695.31     2609.71     69.04 o 
   1   5  19     4883.98     4772.66    106.44 o 
   2   5  19     2817.61     2684.12     77.28 o 
   3   5  19      249.57      310.29     34.25 o 
   4   5  19     1159.88     1103.36     55.80 o 
   5   5  19     4972.90     4810.78    135.19 o 
   6   5  19     2703.78     2620.16    106.69 o 
   7   5  19     1163.16     1191.80     70.85 o 
   8   5  19       58.96      -35.46     35.63 o 
 -12   6  19        1.99       10.63     34.14 o 
 -11   6  19       37.59       71.34     32.30 o 
 -10   6  19      546.32      566.14     44.34 o 
  -9   6  19      434.54      494.95     40.95 o 
  -8   6  19        5.24       12.00     24.40 o 
  -7   6  19       22.51       48.77     24.61 o 
  -6   6  19       87.43       82.05     23.24 o 
  -5   6  19        7.20       18.06     19.20 o 
  -4   6  19      652.77      730.82     39.57 o 
  -3   6  19     1928.56     2011.70     65.47 o 
  -2   6  19      524.48      652.84     36.52 o 
  -1   6  19        8.66       37.06     21.79 o 
   0   6  19      121.24      120.07     25.23 o 
   1   6  19      303.83      345.92     32.83 o 
   2   6  19       13.88        8.29     28.02 o 
   3   6  19       24.59       33.97     28.02 o 
   4   6  19       25.37       31.09     28.82 o 
   5   6  19       53.70       40.25     31.04 o 
   6   6  19       17.83       31.41     33.18 o 
   7   6  19      275.28      316.68     46.15 o 
 -10   7  19      542.74      529.53     47.23 o 
  -9   7  19     1831.27     1841.11     74.62 o 
  -8   7  19     1643.41     1478.85     66.04 o 
  -7   7  19      108.24       63.33     28.86 o 
  -6   7  19      182.54      147.11     29.77 o 
  -5   7  19      748.15      749.88     42.10 o 
  -4   7  19     1706.47     1942.99     90.91 o 
  -3   7  19     2229.91     2293.88     73.57 o 
  -2   7  19     1186.50     1101.10     53.34 o 
  -1   7  19      362.51      383.94     33.62 o 
   0   7  19     3369.64     3196.15    110.35 o 
   1   7  19     4807.37     4716.55    134.14 o 
   2   7  19     2969.96     2848.38    114.46 o 
   3   7  19       30.80       12.20     30.14 o 
   4   7  19      905.66      851.57     69.62 o 
   5   7  19     1944.36     2016.75     84.26 o 
  -8   8  19       84.78       52.28     46.93 o 
  -7   8  19      138.41      148.46     36.09 o 
  -6   8  19      118.69      125.80     33.55 o 
  -5   8  19       47.07       33.40     29.96 o 
  -4   8  19        5.29       21.49     29.08 o 
  -3   8  19      148.79      166.54     32.21 o 
  -2   8  19       54.22       93.24     38.31 o 
  -1   8  19       24.59      134.81     49.17 o 
   0   8  19       46.15       87.08     35.24 o 
   1   8  19      148.28      140.42     37.67 o 
   2   8  19      590.46      598.39     52.00 o 
   3   8  19       57.74       46.73     39.76 o 
 -13   0  20       26.29      -11.95     50.77 o 
 -12   0  20     4212.94     4069.04    216.52 o 
 -11   0  20     6638.07     7040.90    197.29 o 
 -10   0  20     2069.54     2142.91     79.31 o 
  -9   0  20      277.41      302.30     31.31 o 
  -8   0  20     2248.01     2164.08     76.53 o 
  -7   0  20     4901.77     4673.42    135.33 o 
  -6   0  20     5650.10     5844.76    206.66 o 
  -5   0  20     1839.58     1773.60     98.98 o 
  -4   0  20      226.80      228.15     28.23 o 
  -3   0  20     1136.39     1178.72     49.96 o 
  -2   0  20    24672.43    24500.71    616.27 o 
  -1   0  20    25401.62    26818.22    672.86 o 
   0   0  20     6338.81     6507.80    183.24 o 
   1   0  20      996.37      991.97     56.56 o 
   2   0  20      337.80      340.67     35.01 o 
   3   0  20    14220.77    15026.49    480.46 o 
   4   0  20     7517.34     8073.81    225.00 o 
   5   0  20       55.86       98.20     31.60 o 
   6   0  20     2782.40     2958.07    133.31 o 
   7   0  20     5253.69     5510.23    384.51 o 
   8   0  20     3469.56     3607.08    158.12 o 
   9   0  20     3017.33     3093.96    221.00 o 
  10   0  20       49.81      -26.88     82.13 o 
 -15   1  20       40.94       94.76     73.17 o 
 -14   1  20        2.09       54.01     64.96 o 
 -13   1  20      396.63      388.53     54.89 o 
 -12   1  20       20.45       43.78     25.55 o 
 -11   1  20      465.78      535.98     45.45 o 
 -10   1  20      673.78      744.49     42.50 o 
  -9   1  20        6.18       20.83     16.82 o 
  -8   1  20       25.44       33.15     15.99 o 
  -7   1  20       24.58       39.87     15.18 o 
  -6   1  20       69.86       74.85     15.06 o 
  -5   1  20      105.91       63.80     13.99 o 
  -4   1  20      168.25      161.11     16.24 o 
  -3   1  20     1132.94     1173.98     43.19 o 
  -2   1  20      437.30      504.31     29.52 o 
  -1   1  20      549.49      566.70     30.97 o 
   0   1  20       34.04       67.23     17.55 o 
   1   1  20      608.43      633.99     33.24 o 
   2   1  20       75.76       68.83     19.36 o 
   3   1  20      145.81      206.88     25.14 o 
   4   1  20       43.59       57.26     23.05 o 
   5   1  20      327.05      375.54     35.32 o 
   6   1  20      119.93      188.45     31.67 o 
   7   1  20      125.24      184.68     39.33 o 
   8   1  20        0.73       -8.52     46.76 o 
   9   1  20       20.84       56.61     52.76 o 
  10   1  20      121.53       80.63     89.59 o 
 -15   2  20      833.36      966.77     83.34 o 
 -14   2  20      807.19      745.31     68.67 o 
 -13   2  20      116.84       64.07     30.25 o 
 -12   2  20     2371.77     2463.08     80.04 o 
 -11   2  20     2864.81     2880.19    126.45 o 
 -10   2  20     5367.98     5342.68    136.39 o 
  -9   2  20     1228.09     1188.84     43.53 o 
  -8   2  20      679.74      652.80     29.21 o 
  -7   2  20     8471.36     8355.51    160.41 o 
  -6   2  20    12203.56    11982.08    221.90 o 
  -5   2  20     7118.56     7272.90    160.36 o 
  -4   2  20     2113.25     1996.55     50.90 o 
  -3   2  20     1693.75     1546.97     55.98 o 
  -2   2  20    14800.83    14673.08    346.69 o 
  -1   2  20    10969.32    10867.76    351.15 o 
   0   2  20      806.92      869.20     35.04 o 
   1   2  20       76.31       96.44     18.35 o 
   2   2  20     8002.91     7968.93    228.61 o 
   3   2  20    15755.53    16735.38    308.81 o 
   4   2  20    13029.24    13709.94    429.07 o 
   5   2  20     2033.69     2006.90     72.00 o 
   6   2  20      689.07      736.26     51.73 o 
   7   2  20      581.18      611.41     54.39 o 
   8   2  20     1950.11     2136.39    117.92 o 
   9   2  20     2582.83     2301.82    126.29 o 
  10   2  20       60.72       54.83     63.35 o 
 -14   3  20       91.96       82.11     39.77 o 
 -13   3  20      127.02      150.01     33.67 o 
 -12   3  20      229.02      242.09     32.91 o 
 -11   3  20        0.09      -22.30     22.30 o 
 -10   3  20        6.54        7.50     21.78 o 
  -9   3  20      276.60      334.77     27.13 o 
  -8   3  20        1.76       12.58     17.90 o 
  -7   3  20      138.42      152.55     23.07 o 
  -6   3  20       40.83       38.58     15.54 o 
  -5   3  20      110.77      134.79     17.36 o 
  -4   3  20       91.59       75.40     17.81 o 
  -3   3  20       63.22       53.83     17.98 o 
  -2   3  20       15.65        2.94     16.32 o 
  -1   3  20      339.48      291.93     23.90 o 
   0   3  20      425.22      401.96     27.11 o 
   1   3  20      379.32      513.64     50.97 o 
   2   3  20       17.40       14.44     18.02 o 
   3   3  20       29.65       -7.32     19.57 o 
   4   3  20       30.24       73.04     24.07 o 
   5   3  20      234.18      276.23     34.27 o 
   6   3  20      352.94      365.80     39.15 o 
   7   3  20       71.17       85.53     33.59 o 
   8   3  20      418.84      444.91     46.27 o 
   9   3  20      127.46      211.56     64.55 o 
 -14   4  20       62.18       71.92     34.94 o 
 -13   4  20       16.11       22.50     31.01 o 
 -12   4  20      895.74      876.49     51.94 o 
 -11   4  20     2304.33     2190.56     76.30 o 
 -10   4  20     2799.11     2695.62     84.99 o 
  -9   4  20     2488.84     2416.33     77.73 o 
  -8   4  20      478.31      466.38     31.45 o 
  -7   4  20     6039.96     5820.52    131.68 o 
  -6   4  20     7827.77     8034.16    156.78 o 
  -5   4  20     5388.43     5381.68    127.34 o 
  -4   4  20        8.93       22.72     16.28 o 
  -3   4  20     4475.19     4586.52    101.37 o 
  -2   4  20    10340.13    10733.07    207.17 o 
  -1   4  20     8879.08     8705.59    172.70 o 
   0   4  20     1710.28     1805.66     54.91 o 
   1   4  20      106.83      124.90     21.69 o 
   2   4  20     1733.53     1611.92     52.76 o 
   3   4  20     5045.23     4647.58    144.91 o 
   4   4  20     3529.09     3504.80    104.32 o 
   5   4  20      619.05      536.15     42.82 o 
   6   4  20       25.34       38.07     31.28 o 
   7   4  20      515.22      598.41     52.59 o 
   8   4  20     2460.28     2497.19     98.28 o 
 -13   5  20        1.99        0.52     34.45 o 
 -12   5  20        2.70       38.64     30.31 o 
 -11   5  20       42.90       53.11     29.68 o 
 -10   5  20       44.00       86.53     29.36 o 
  -9   5  20       30.88       43.19     25.86 o 
  -8   5  20       26.80       53.49     24.74 o 
  -7   5  20       60.66       68.54     41.41 o 
  -6   5  20      368.85      364.82     33.64 o 
  -5   5  20     1483.13     1497.77     65.99 o 
  -4   5  20      900.56     1037.57     40.20 o 
  -3   5  20       22.36       38.64     19.85 o 
  -2   5  20        5.25       22.62     19.30 o 
  -1   5  20      259.90      271.75     26.31 o 
   0   5  20      179.70      236.94     25.92 o 
   1   5  20       92.66      104.38     23.12 o 
   2   5  20      108.18      137.02     27.16 o 
   3   5  20     1023.89      974.73     85.03 o 
   4   5  20       11.23       -4.00     27.57 o 
   5   5  20       44.33       52.33     30.87 o 
   6   5  20        2.35       34.56     57.76 o 
   7   5  20       50.45       49.53     35.20 o 
   8   5  20        8.74      -65.82     95.57 o 
 -12   6  20      567.94      492.97     72.28 o 
 -11   6  20     1358.24     1343.35     72.69 o 
 -10   6  20     1660.43     1574.61     67.40 o 
  -9   6  20      205.91      215.88     34.58 o 
  -8   6  20      624.06      549.95     52.37 o 
  -7   6  20     2958.34     2756.24     88.22 o 
  -6   6  20     4231.89     4076.27    187.48 o 
  -5   6  20     1454.11     1474.26     84.26 o 
  -4   6  20      105.94       95.47     25.38 o 
  -3   6  20      758.92      806.54     42.71 o 
  -2   6  20     6289.17     6195.73    132.95 o 
  -1   6  20     5858.66     5868.41    128.08 o 
   0   6  20     2027.93     2074.07     63.21 o 
   1   6  20      254.03      279.24     33.13 o 
   2   6  20      582.75      604.01     45.17 o 
   3   6  20     2859.34     2693.35     91.70 o 
   4   6  20     2427.46     2292.58     84.22 o 
   5   6  20      362.77      361.02     62.29 o 
   6   6  20      262.90      322.02     73.50 o 
 -10   7  20       16.25      -34.52     58.24 o 
  -9   7  20      266.28      315.89     41.62 o 
  -8   7  20      283.52      308.21     38.71 o 
  -7   7  20      128.81      117.60     30.63 o 
  -6   7  20        7.17       -8.99     23.28 o 
  -5   7  20       86.71       98.60     26.25 o 
  -4   7  20       25.36       61.08     25.63 o 
  -3   7  20        5.20      -15.64     23.94 o 
  -2   7  20       77.17       35.73     26.17 o 
  -1   7  20      460.73      478.00     40.43 o 
   0   7  20      701.33      756.92     66.99 o 
   1   7  20      579.87      570.05     46.77 o 
   2   7  20        5.09       25.13     32.20 o 
   3   7  20      290.06      334.59     42.73 o 
   4   7  20      119.97       95.13     38.48 o 
   5   7  20      123.52      164.25     94.07 o 
  -7   8  20     1082.69     1115.03     79.75 o 
  -6   8  20     1486.32     1340.08     71.12 o 
  -5   8  20      867.18      763.95     62.03 o 
  -4   8  20      139.88      202.21     38.22 o 
  -3   8  20       98.50       89.96     31.35 o 
  -2   8  20      402.90      400.37     48.26 o 
  -1   8  20      854.80      883.02     81.43 o 
   0   8  20      699.65      676.47     53.97 o 
   1   8  20        0.47      -12.49     35.37 o 
   2   8  20      843.79      864.85    111.99 o 
 -15   1  21       12.30       93.31     56.33 o 
 -14   1  21     1241.70     1210.69     87.35 o 
 -13   1  21     2972.64     3089.27    135.42 o 
 -12   1  21     2046.26     2119.33     73.24 o 
 -11   1  21      463.48      516.31     37.36 o 
 -10   1  21     1142.74     1097.70     39.50 o 
  -9   1  21     9016.70     8645.82    167.14 o 
  -8   1  21    13430.96    13844.14    280.28 o 
  -7   1  21     2740.87     2845.69     84.85 o 
  -6   1  21      536.37      494.78     33.84 o 
  -5   1  21     3103.10     3188.45     79.83 o 
  -4   1  21    10177.97    10031.66    207.53 o 
  -3   1  21     8887.56     8665.38    212.66 o 
  -2   1  21     2368.03     2358.95     82.69 o 
  -1   1  21      779.49      737.37     35.96 o 
   0   1  21     5438.24     5552.16    131.29 o 
   1   1  21     5647.75     5868.51    132.54 o 
   2   1  21    10871.74    11402.22    300.72 o 
   3   1  21     4463.63     4532.58    109.46 o 
   4   1  21     1319.74     1449.66     73.94 o 
   5   1  21     6861.81     7289.10    181.56 o 
   6   1  21     5450.01     5661.69    149.84 o 
   7   1  21     2916.73     3002.10    114.66 o 
   8   1  21      140.33      146.55     55.24 o 
   9   1  21      856.54      944.70     89.90 o 
 -15   2  21       35.25       52.25     53.29 o 
 -14   2  21        4.88       65.70     44.84 o 
 -13   2  21       96.09      109.54     32.08 o 
 -12   2  21       70.62       94.32     28.86 o 
 -11   2  21      243.13      252.36     30.82 o 
 -10   2  21      208.61      269.10     27.12 o 
  -9   2  21       13.62       -7.94     17.62 o 
  -8   2  21       63.34       68.24     17.68 o 
  -7   2  21      183.73      180.82     19.73 o 
  -6   2  21        2.62        3.31     16.36 o 
  -5   2  21       62.50       76.76     16.41 o 
  -4   2  21      516.65      458.94     25.23 o 
  -3   2  21     1158.90     1174.00     47.35 o 
  -2   2  21       94.64       69.62     24.40 o 
  -1   2  21      155.90      162.06     22.62 o 
   0   2  21      913.22      983.87     42.14 o 
   1   2  21      635.73      640.66     36.72 o 
   2   2  21        9.01        3.61     20.40 o 
   3   2  21       20.37       22.67     22.30 o 
   4   2  21        2.97       10.40     26.74 o 
   5   2  21       52.89       40.56     28.54 o 
   6   2  21       54.75       40.99     29.93 o 
   7   2  21      689.69      692.65     75.37 o 
   8   2  21      176.63      126.87     55.89 o 
   9   2  21      120.52      156.84     62.76 o 
 -14   3  21     1524.75     1597.38     96.00 o 
 -13   3  21     1359.04     1356.57     70.69 o 
 -12   3  21     1874.02     1857.65     70.59 o 
 -11   3  21      322.12      278.26     49.72 o 
 -10   3  21      177.36      223.70     29.52 o 
  -9   3  21     1678.81     1699.79     60.38 o 
  -8   3  21     5018.50     4809.99    112.69 o 
  -7   3  21     1554.02     1502.19     45.21 o 
  -6   3  21       28.49       44.52     17.08 o 
  -5   3  21     2071.55     2070.54     54.78 o 
  -4   3  21    14238.96    14253.39    290.49 o 
  -3   3  21    18947.97    19382.20    354.12 o 
  -2   3  21     2049.60     2163.49     93.49 o 
  -1   3  21     1224.79     1314.19     45.27 o 
   0   3  21     7234.46     7241.63    147.55 o 
   1   3  21     9167.20     8948.09    183.20 o 
   2   3  21     5511.43     5219.53    142.13 o 
   3   3  21     1032.57      988.20     42.78 o 
   4   3  21     1262.73     1250.91     51.80 o 
   5   3  21     2643.40     2602.77    106.62 o 
   6   3  21     2060.66     2080.62     90.69 o 
   7   3  21     1268.40     1329.26     73.68 o 
   8   3  21      240.34      233.43     64.21 o 
   9   3  21      123.30      210.26     81.38 o 
 -13   4  21        2.14      -11.55     30.09 o 
 -12   4  21        8.33      -12.47     27.21 o 
 -11   4  21        2.16       24.50     27.39 o 
 -10   4  21        5.21       27.87     25.43 o 
  -9   4  21       10.12      -21.09     21.09 o 
  -8   4  21        4.26       20.43     20.04 o 
  -7   4  21       20.64        1.37     18.34 o 
  -6   4  21     1138.25     1177.69     50.91 o 
  -5   4  21      456.72      457.74     32.28 o 
  -4   4  21      208.57      200.04     24.58 o 
  -3   4  21      190.26      275.66     26.29 o 
  -2   4  21       50.15       51.15     20.59 o 
  -1   4  21        3.59       -3.56     18.49 o 
   0   4  21       60.36       58.33     20.76 o 
   1   4  21      953.14      974.54     41.73 o 
   2   4  21     1496.17     1497.76     52.04 o 
   3   4  21      399.24      382.71     34.50 o 
   4   4  21        6.11        1.89     28.32 o 
   5   4  21       20.73       -3.92     29.54 o 
   6   4  21      242.34      194.96     36.68 o 
   7   4  21       67.88      106.86     37.56 o 
   8   4  21       26.84       36.74     40.23 o 
 -12   5  21      223.32      219.09     37.66 o 
 -11   5  21        8.77       18.06     28.62 o 
 -10   5  21      567.26      559.47     42.80 o 
  -9   5  21     2869.20     2937.21     92.25 o 
  -8   5  21     3431.92     3254.21    100.44 o 
  -7   5  21     2552.56     2519.06     72.71 o 
  -6   5  21      277.33      287.63     27.36 o 
  -5   5  21     1297.16     1247.09     68.26 o 
  -4   5  21     4977.10     4962.00    145.69 o 
  -3   5  21     6753.58     6830.84    143.45 o 
  -2   5  21     1750.75     1783.09     60.10 o 
  -1   5  21      625.39      548.83     34.51 o 
   0   5  21     4399.59     4473.97    103.60 o 
   1   5  21     5890.94     5994.37    161.72 o 
   2   5  21     3157.39     3044.03     86.90 o 
   3   5  21      182.33      179.32     33.45 o 
   4   5  21      939.49      948.25     56.01 o 
   5   5  21     2233.50     2104.41     81.57 o 
   6   5  21     1896.01     1766.71     76.78 o 
   7   5  21     1097.51     1248.06     89.80 o 
 -11   6  21       76.41       64.52     35.68 o 
 -10   6  21       15.06      -12.45     31.02 o 
  -9   6  21        0.26       61.13     30.14 o 
  -8   6  21       67.01       43.80     27.53 o 
  -7   6  21        7.39        5.66     24.51 o 
  -6   6  21       27.24       88.35     24.01 o 
  -5   6  21      171.27      248.22     29.16 o 
  -4   6  21      119.24      134.10     26.85 o 
  -3   6  21     1229.71     1240.85     72.42 o 
  -2   6  21      628.32      776.80     41.68 o 
  -1   6  21      481.37      524.68     36.89 o 
   0   6  21       45.19       43.45     25.04 o 
   1   6  21      563.39      574.42     60.99 o 
   2   6  21      528.51      613.32     61.53 o 
   3   6  21       43.16       29.26     31.85 o 
   4   6  21       42.51       66.12     33.33 o 
   5   6  21       89.41       85.66     36.78 o 
   6   6  21       16.24      -44.17     54.50 o 
  -9   7  21     1444.92     1505.36     70.84 o 
  -8   7  21     1815.29     1710.28    100.22 o 
  -7   7  21      447.21      441.17     42.44 o 
  -6   7  21        2.21      -21.74     25.82 o 
  -5   7  21      536.67      514.43     38.81 o 
  -4   7  21     1985.43     1817.48    102.16 o 
  -3   7  21     1400.00     1477.73     60.14 o 
  -2   7  21      595.65      642.49     41.23 o 
  -1   7  21       13.02       -4.31     27.37 o 
   0   7  21      672.43      650.55     49.88 o 
   1   7  21     2404.20     2486.63     91.17 o 
   2   7  21     2564.17     2619.33    132.33 o 
   3   7  21      444.18      495.20     57.49 o 
   4   7  21      261.94      304.38     74.56 o 
  -6   8  21      141.77      187.32     61.43 o 
  -5   8  21        1.72       -2.15     32.91 o 
  -4   8  21      297.09      344.39     44.16 o 
  -3   8  21      228.16      312.39     38.92 o 
  -2   8  21       11.93       -0.32     44.50 o 
  -1   8  21       18.72      -43.06     43.06 o 
   0   8  21      103.50      127.87     46.28 o 
   1   8  21        4.70       -1.67     50.81 o 
 -11   0  22     4054.50     4081.10    163.11 o 
 -10   0  22     5714.13     5834.69    213.25 o 
  -9   0  22     3832.53     4174.71    164.62 o 
  -8   0  22       86.21       87.65     36.14 o 
  -7   0  22    10177.59    10292.74    344.17 o 
  -6   0  22     9715.07     9568.28    322.50 o 
  -5   0  22     4256.27     4492.42    267.29 o 
  -4   0  22      904.68     1077.87    131.40 o 
  -3   0  22     5201.14     5063.20    187.91 o 
  -2   0  22    17883.80    18208.73    578.59 o 
  -1   0  22    12946.04    13579.47    440.78 o 
   0   0  22     6273.73     6886.02    241.68 o 
   1   0  22     1480.48     1462.56     82.88 o 
   2   0  22       78.07       64.49     33.15 o 
   3   0  22     4862.33     4684.02    177.35 o 
   4   0  22    12132.74    12944.58    423.92 o 
   5   0  22     2002.21     2098.02    179.93 o 
   6   0  22       56.87      103.03     65.70 o 
   7   0  22      221.82      449.46     86.61 o 
   8   0  22     2943.89     3046.18    201.59 o 
 -14   1  22       94.64       74.66     61.22 o 
 -13   1  22       63.05       40.32     59.73 o 
 -12   1  22        1.01       -1.91     30.07 o 
 -11   1  22       41.22       69.51     25.78 o 
 -10   1  22      592.65      589.86     34.62 o 
  -9   1  22     1578.70     1563.84     90.08 o 
  -8   1  22     1283.96     1382.86     69.27 o 
  -7   1  22      598.08      581.61     32.39 o 
  -6   1  22      203.07      186.04     22.43 o 
  -5   1  22       89.40       69.09     17.64 o 
  -4   1  22      257.98      193.27     21.87 o 
  -3   1  22      489.64      455.85     39.76 o 
  -2   1  22      556.47      496.80     33.19 o 
  -1   1  22      304.92      312.81     27.44 o 
   0   1  22      136.37      172.65     23.68 o 
   1   1  22       29.03       73.91     20.86 o 
   2   1  22      106.81      124.88     24.46 o 
   3   1  22       22.08       15.56     22.90 o 
   4   1  22       25.22       -5.54     22.61 o 
   5   1  22        1.49       -9.53     26.93 o 
   6   1  22      300.09      372.80     41.25 o 
   7   1  22      272.16      248.12     46.51 o 
   8   1  22       21.31       27.76     53.35 o 
   9   1  22       63.98       73.62     61.00 o 
 -14   2  22      814.74      791.89     72.70 o 
 -13   2  22      182.65      168.12     34.75 o 
 -12   2  22      949.98      880.83     48.79 o 
 -11   2  22     1537.23     1455.05     58.52 o 
 -10   2  22     3406.30     3211.62     99.72 o 
  -9   2  22     2452.71     2361.44     73.83 o 
  -8   2  22      464.96      463.79     34.21 o 
  -7   2  22     5570.19     5335.86    110.37 o 
  -6   2  22     8760.78     8557.55    165.39 o 
  -5   2  22     5228.17     5536.90    126.35 o 
  -4   2  22     2704.11     2518.87     75.73 o 
  -3   2  22      179.02      225.46     45.84 o 
  -2   2  22    11743.82    11275.81    329.75 o 
  -1   2  22    12461.12    12166.09    252.99 o 
   0   2  22     2151.06     2149.81     65.78 o 
   1   2  22      352.01      389.31     35.79 o 
   2   2  22     1420.46     1469.18     54.70 o 
   3   2  22     6275.49     6575.51    151.59 o 
   4   2  22     6431.10     6772.85    257.56 o 
   5   2  22     2512.19     2376.27     94.40 o 
   6   2  22        0.05       67.13     36.62 o 
   7   2  22      826.37      819.89     79.73 o 
   8   2  22     1913.36     1717.40    247.13 o 
 -14   3  22        0.92        6.17     39.28 o 
 -13   3  22      195.91      204.11     47.07 o 
 -12   3  22      134.48      168.86     33.37 o 
 -11   3  22       29.16       40.45     27.20 o 
 -10   3  22        3.74       -8.24     23.61 o 
  -9   3  22       95.36      130.76     23.91 o 
  -8   3  22      112.10      112.34     22.76 o 
  -7   3  22      221.07      180.28     21.36 o 
  -6   3  22      387.79      398.46     25.77 o 
  -5   3  22      733.89      786.48     33.27 o 
  -4   3  22      453.53      446.87     27.22 o 
  -3   3  22        0.94      -18.33     18.33 o 
  -2   3  22       61.15       54.47     24.70 o 
  -1   3  22       68.35       60.53     21.81 o 
   0   3  22       27.47       25.29     19.71 o 
   1   3  22        5.96       22.47     22.43 o 
   2   3  22       90.52       97.11     25.37 o 
   3   3  22       28.73       20.02     25.98 o 
   4   3  22       85.53       73.74     30.44 o 
   5   3  22       14.48       -0.44     34.59 o 
   6   3  22      254.16      288.88     46.30 o 
   7   3  22       34.22      107.59     40.71 o 
   8   3  22       26.30       65.03     59.74 o 
 -13   4  22      100.48       76.17     34.88 o 
 -12   4  22     1006.96     1036.31     55.56 o 
 -11   4  22     1847.66     1759.13     77.59 o 
 -10   4  22     2716.57     2699.61     87.74 o 
  -9   4  22      656.36      538.80     39.99 o 
  -8   4  22       12.01       -0.62     20.70 o 
  -7   4  22     1539.81     1399.78     51.01 o 
  -6   4  22     3712.91     3757.59     86.20 o 
  -5   4  22     5639.59     5627.43    118.04 o 
  -4   4  22     3380.83     3254.14     93.07 o 
  -3   4  22      621.37      618.58     35.04 o 
  -2   4  22     5709.89     5656.40    122.95 o 
  -1   4  22     8234.23     8424.71    178.86 o 
   0   4  22     3762.36     3961.91     94.32 o 
   1   4  22       71.89       96.76     29.45 o 
   2   4  22     2625.43     2366.57     68.59 o 
   3   4  22     7180.47     6843.93    158.72 o 
   4   4  22     3948.28     3670.65    110.54 o 
   5   4  22      438.72      378.63     41.95 o 
   6   4  22       50.43       51.58     38.76 o 
   7   4  22      336.14      374.34     54.53 o 
 -12   5  22       98.37      113.66     36.92 o 
 -11   5  22       18.57        2.13     28.52 o 
 -10   5  22      139.39      132.36     32.63 o 
  -9   5  22      156.97      104.04     30.88 o 
  -8   5  22      266.44      271.48     38.80 o 
  -7   5  22        1.76       -2.45     26.53 o 
  -6   5  22        1.65       -0.28     20.51 o 
  -5   5  22      229.99      226.10     27.31 o 
  -4   5  22      688.11      755.12     51.53 o 
  -3   5  22      245.84      340.82     36.73 o 
  -2   5  22        8.91        1.29     21.18 o 
  -1   5  22       54.22       38.20     23.00 o 
   0   5  22      742.31      711.04     39.67 o 
   1   5  22     1813.22     1862.79     90.15 o 
   2   5  22       43.47       64.13     27.77 o 
   3   5  22      422.71      426.06     41.37 o 
   4   5  22      181.96      282.54     42.77 o 
   5   5  22       74.47       86.52     36.37 o 
   6   5  22       44.80       52.79     39.59 o 
 -11   6  22      851.03      965.24     88.55 o 
 -10   6  22     1482.48     1448.28     81.30 o 
  -9   6  22      697.01      704.63     49.48 o 
  -8   6  22       85.51       90.67     30.85 o 
  -7   6  22     1365.38     1252.48     58.83 o 
  -6   6  22     2189.40     2192.46     70.73 o 
  -5   6  22     1224.23     1234.42     80.08 o 
  -4   6  22      164.75      165.07     29.21 o 
  -3   6  22      469.27      508.19     40.60 o 
  -2   6  22     2810.96     2870.25     79.79 o 
  -1   6  22     3253.89     3136.04     84.41 o 
   0   6  22     2949.29     2769.08     90.93 o 
   1   6  22      724.44      690.49     49.90 o 
   2   6  22       69.22       65.30     33.33 o 
   3   6  22     1478.35     1576.16    113.37 o 
   4   6  22     2096.28     2093.90     84.30 o 
   5   6  22      817.28      780.12     59.00 o 
  -9   7  22      131.82       79.14     67.20 o 
  -8   7  22       68.75      100.01     37.84 o 
  -7   7  22      136.96      104.30     62.07 o 
  -6   7  22       64.48       65.04     31.86 o 
  -5   7  22       67.05       77.70     27.52 o 
  -4   7  22        7.83       23.23     27.79 o 
  -3   7  22       29.39       -4.86     26.26 o 
  -2   7  22        0.54       24.80     28.15 o 
  -1   7  22      149.79      152.94     31.89 o 
   0   7  22      383.28      373.64     43.92 o 
   1   7  22      288.32      299.13     41.63 o 
   2   7  22        4.88        0.97     35.24 o 
   3   7  22      259.98      272.38     51.27 o 
  -5   8  22     1607.69     1707.15    119.05 o 
  -4   8  22      300.80      237.46     56.37 o 
  -3   8  22      117.92       81.29     35.48 o 
  -2   8  22      461.71      535.03     66.27 o 
  -1   8  22      529.26      605.97     78.66 o 
 -12   1  23     1478.81     1609.90    103.78 o 
 -11   1  23      748.93      777.83     45.70 o 
 -10   1  23      210.10      203.36     27.14 o 
  -9   1  23     5291.69     5175.28    121.38 o 
  -8   1  23     9402.61     9778.20    222.25 o 
  -7   1  23     4625.77     4755.33    112.59 o 
  -6   1  23      133.79      130.51     21.74 o 
  -5   1  23     1882.99     1917.18     58.82 o 
  -4   1  23     7297.73     7253.90    158.32 o 
  -3   1  23     9499.89    10151.33    214.53 o 
  -2   1  23     4532.34     4515.96    109.64 o 
  -1   1  23       12.82        4.13     19.57 o 
   0   1  23     3458.22     3411.77     89.05 o 
   1   1  23     7643.38     8025.40    175.68 o 
   2   1  23     8825.69     9108.06    226.61 o 
   3   1  23     2373.38     2444.27     73.59 o 
   4   1  23       45.48       49.70     25.93 o 
   5   1  23     1679.23     1747.14     69.88 o 
   6   1  23     3695.57     3818.09    134.74 o 
   7   1  23     2902.75     3154.03    132.42 o 
   8   1  23      357.72      197.86     65.68 o 
 -14   2  23       14.39       49.28     61.22 o 
 -13   2  23      283.63      406.99     49.12 o 
 -12   2  23      266.35      335.39     81.16 o 
 -11   2  23        1.88        7.27     29.63 o 
 -10   2  23      190.92      266.67     33.33 o 
  -9   2  23       31.94       25.07     25.06 o 
  -8   2  23       24.04       25.14     20.36 o 
  -7   2  23      400.85      426.86     35.52 o 
  -6   2  23      304.30      359.18     28.42 o 
  -5   2  23       19.94       24.83     21.11 o 
  -4   2  23      527.00      570.63     40.64 o 
  -3   2  23     1905.64     1820.38     60.19 o 
  -2   2  23      111.85       99.25     23.46 o 
  -1   2  23       22.69       59.50     25.71 o 
   0   2  23       14.77      -12.03     20.73 o 
   1   2  23       10.40        1.48     22.41 o 
   2   2  23        2.62       34.16     23.76 o 
   3   2  23       28.31       59.75     25.00 o 
   4   2  23       31.04        5.63     28.06 o 
   5   2  23       30.44       55.54     33.15 o 
   6   2  23      101.31       85.33     40.44 o 
   7   2  23       20.69      -20.46     55.25 o 
   8   2  23       79.71       50.26     61.76 o 
 -13   3  23     2697.43     2656.82     91.41 o 
 -12   3  23     1673.48     1786.88     70.73 o 
 -11   3  23      337.58      343.70     37.08 o 
 -10   3  23       27.91       19.72     25.67 o 
  -9   3  23     1676.07     1496.20     80.04 o 
  -8   3  23     2835.07     2916.51    104.65 o 
  -7   3  23     1138.20     1178.98     58.67 o 
  -6   3  23      169.92      190.39     22.16 o 
  -5   3  23      927.51      977.99     37.61 o 
  -4   3  23     7271.52     7316.01    344.85 o 
  -3   3  23    12483.03    12338.08    258.56 o 
  -2   3  23     4780.55     5078.05    123.02 o 
  -1   3  23      284.45      294.26     33.16 o 
   0   3  23     1140.64     1166.08     51.00 o 
   1   3  23     6736.95     6540.15    178.39 o 
   2   3  23     6815.94     6868.28    159.35 o 
   3   3  23     1507.71     1449.85     64.74 o 
   4   3  23      802.13      906.83     65.22 o 
   5   3  23     2104.95     2235.12     96.35 o 
   6   3  23     2107.04     2167.74    173.97 o 
   7   3  23     1610.72     1657.31    114.07 o 
 -13   4  23        4.27        6.33     35.91 o 
 -12   4  23       17.67       48.35     32.22 o 
 -11   4  23      192.83      223.93     34.62 o 
 -10   4  23       43.83       73.40     29.62 o 
  -9   4  23       86.13       86.55     28.31 o 
  -8   4  23      136.72      136.37     31.11 o 
  -7   4  23       68.41      122.99     24.69 o 
  -6   4  23       95.28      127.65     25.26 o 
  -5   4  23      217.65      219.51     23.78 o 
  -4   4  23        6.50      -14.22     19.86 o 
  -3   4  23      154.31      144.71     24.33 o 
  -2   4  23       10.67       36.13     22.68 o 
  -1   4  23       39.52       78.98     23.77 o 
   0   4  23       44.67       83.08     25.06 o 
   1   4  23       96.30       72.66     26.18 o 
   2   4  23      330.95      363.46     35.72 o 
   3   4  23      372.86      452.93     60.13 o 
   4   4  23       25.21       23.65     37.45 o 
   5   4  23        0.09      -34.76     34.76 o 
   6   4  23       48.46       84.78     43.32 o 
   7   4  23      270.68      293.44     55.08 o 
 -12   5  23      589.81      593.05     51.45 o 
 -11   5  23      109.00      117.61     35.20 o 
 -10   5  23       84.68      142.92     33.93 o 
  -9   5  23     2347.21     2295.43     82.32 o 
  -8   5  23     4794.83     4609.84    129.82 o 
  -7   5  23     2266.01     2189.83    122.22 o 
  -6   5  23      690.49      678.21     46.71 o 
  -5   5  23       29.00       51.39     23.34 o 
  -4   5  23     2632.98     2475.22     80.09 o 
  -3   5  23     4316.91     4442.44    164.82 o 
  -2   5  23     1825.77     1846.43     61.33 o 
  -1   5  23       53.74       68.59     26.02 o 
   0   5  23     1845.78     1731.13     60.36 o 
   1   5  23     3540.44     3537.66     91.70 o 
   2   5  23     3910.70     3891.67    106.68 o 
   3   5  23      773.65      774.78     60.13 o 
   4   5  23        8.48       59.24     32.34 o 
   5   5  23      735.62      707.89     55.14 o 
   6   5  23     1748.88     1713.60    113.89 o 
 -10   6  23        2.44       23.61     33.52 o 
  -9   6  23      324.67      343.31     41.38 o 
  -8   6  23       14.04        7.30     28.97 o 
  -7   6  23       59.89       40.59     37.50 o 
  -6   6  23       52.03       99.12     26.62 o 
  -5   6  23       26.92       26.17     24.73 o 
  -4   6  23        3.87       -0.02     25.45 o 
  -3   6  23       47.15       76.64     30.44 o 
  -2   6  23      111.38      112.68     29.71 o 
  -1   6  23      276.74      370.06     48.60 o 
   0   6  23      486.49      577.04     41.62 o 
   1   6  23        4.81        2.03     32.88 o 
   2   6  23      291.85      232.51     40.66 o 
   3   6  23      279.15      289.86     42.40 o 
   4   6  23       49.29      101.71     50.22 o 
  -8   7  23     1599.66     1544.93     73.82 o 
  -7   7  23     1644.56     1559.10     72.76 o 
  -6   7  23      119.09      137.00     35.51 o 
  -5   7  23      909.98      895.89     95.26 o 
  -4   7  23     2528.67     2722.70    119.79 o 
  -3   7  23     2248.29     2142.23     79.79 o 
  -2   7  23      521.00      574.38     43.13 o 
  -1   7  23        7.64        4.77     30.12 o 
   0   7  23      224.10      278.76     42.54 o 
   1   7  23      859.70      852.60     58.43 o 
   2   7  23      999.21      950.17     72.92 o 
 -12   0  24       47.36      106.02     73.17 o 
 -11   0  24     1170.48     1195.23     83.54 o 
 -10   0  24     3234.76     3333.32    144.95 o 
  -9   0  24     4136.08     3853.34    158.78 o 
  -8   0  24      719.46      805.49     67.61 o 
  -7   0  24     1086.68     1178.50    141.11 o 
  -6   0  24     7286.63     7363.01    285.95 o 
  -5   0  24     9914.04     9521.87    325.08 o 
  -4   0  24     2471.29     2767.34    154.55 o 
  -3   0  24     1570.84     1444.38     84.87 o 
  -2   0  24    11568.35    12072.80    399.60 o 
  -1   0  24     7571.05     7642.52    268.68 o 
   0   0  24     5141.15     5263.29    515.16 o 
   1   0  24     1381.32     1431.05     85.51 o 
   2   0  24      297.59      289.80     49.02 o 
   3   0  24     1793.75     2015.43    190.39 o 
   4   0  24     3194.28     3174.68    138.21 o 
   5   0  24     1790.67     1985.63    304.62 o 
   6   0  24     1235.63     1110.96    120.95 o 
   7   0  24       53.74      156.79     80.63 o 
 -12   1  24      102.71       42.64     46.64 o 
 -11   1  24       14.00       19.24     36.25 o 
 -10   1  24        9.50       12.35     27.98 o 
  -9   1  24        0.43        3.89     26.22 o 
  -8   1  24        0.79       -8.85     25.17 o 
  -7   1  24       50.39       82.62     22.63 o 
  -6   1  24      261.49      270.42     42.87 o 
  -5   1  24       39.63       16.64     19.27 o 
  -4   1  24      407.27      376.38     28.73 o 
  -3   1  24      942.83      957.30     68.32 o 
  -2   1  24       29.07       54.28     23.76 o 
  -1   1  24      292.89      341.20     30.40 o 
   0   1  24       47.38      110.77     23.91 o 
   1   1  24      176.68      235.95     28.97 o 
   2   1  24      205.66      232.62     29.74 o 
   3   1  24        4.04       20.07     24.38 o 
   4   1  24        1.01       31.33     26.40 o 
   5   1  24        0.99       34.96     34.27 o 
   6   1  24        3.36       47.82     42.36 o 
   7   1  24        1.18       47.78     76.15 o 
   8   1  24       39.68      -32.85     82.13 o 
 -14   2  24      760.16      973.58    110.50 o 
 -13   2  24       62.63       11.56     52.00 o 
 -12   2  24      642.26      541.81     50.21 o 
 -11   2  24     1597.93     1568.37     74.79 o 
 -10   2  24     3757.03     3800.66    111.01 o 
  -9   2  24     2832.37     2822.99     89.60 o 
  -8   2  24      100.62      112.24     24.70 o 
  -7   2  24     3277.18     3397.90     89.27 o 
  -6   2  24     6750.43     6876.58    188.62 o 
  -5   2  24     7871.53     7827.45    171.76 o 
  -4   2  24     3412.24     3400.80     88.15 o 
  -3   2  24        9.00      -12.16     20.29 o 
  -2   2  24     3157.34     3211.37     87.31 o 
  -1   2  24     7471.10     7492.96    167.51 o 
   0   2  24     3962.08     4270.83    115.45 o 
   1   2  24      770.65      769.83     42.96 o 
   2   2  24      349.16      427.39     35.91 o 
   3   2  24     4743.03     4822.62    152.11 o 
   4   2  24     3785.72     3962.71    118.19 o 
   5   2  24     1923.49     2123.62    111.43 o 
   6   2  24      312.85      379.92     51.35 o 
   7   2  24      334.85      443.26     75.22 o 
 -13   3  24       14.10       35.49     39.56 o 
 -12   3  24       18.81       24.48     31.45 o 
 -11   3  24       58.44       54.63     34.70 o 
 -10   3  24        4.29       15.39     32.11 o 
  -9   3  24       82.89       58.59     24.19 o 
  -8   3  24      140.93      164.62     41.17 o 
  -7   3  24      206.10      226.66     27.64 o 
  -6   3  24        3.05       34.09     22.50 o 
  -5   3  24      252.88      320.88     29.67 o 
  -4   3  24      301.71      328.80     30.94 o 
  -3   3  24      162.15      188.34     36.27 o 
  -2   3  24       12.09       38.22     23.42 o 
  -1   3  24      777.06      722.19     42.44 o 
   0   3  24      622.69      670.18     41.56 o 
   1   3  24      236.09      242.95     32.61 o 
   2   3  24       97.40       93.88     30.16 o 
   3   3  24      261.78      223.79     38.13 o 
   4   3  24        8.49       12.65     33.06 o 
   5   3  24        7.84       15.93     40.29 o 
   6   3  24       25.32       35.31     44.03 o 
   7   3  24        7.27       49.70     48.66 o 
 -12   4  24      288.02      350.48     42.32 o 
 -11   4  24     1969.43     1944.12     75.58 o 
 -10   4  24     2313.82     2484.86     85.50 o 
  -9   4  24      996.49     1002.61     53.25 o 
  -8   4  24        6.63       11.88     23.85 o 
  -7   4  24     1955.42     1852.46     72.33 o 
  -6   4  24     2362.27     2381.77     69.67 o 
  -5   4  24     2499.78     2501.67     66.61 o 
  -4   4  24     2757.85     2556.96     67.65 o 
  -3   4  24       90.07      141.09     28.16 o 
  -2   4  24     1644.83     1600.40     61.98 o 
  -1   4  24     4381.77     4372.42    114.56 o 
   0   4  24     6893.64     6534.28    198.90 o 
   1   4  24     3731.11     3278.56     95.97 o 
   2   4  24      188.86      256.45     38.68 o 
   3   4  24     3411.26     3257.91    113.37 o 
   4   4  24     3822.96     3783.33    135.65 o 
   5   4  24     1082.21     1044.49     74.08 o 
   6   4  24        8.18       27.03     45.78 o 
 -11   5  24        2.47      -33.64     33.64 o 
 -10   5  24       79.80      136.00     36.20 o 
  -9   5  24       84.89       74.62     31.68 o 
  -8   5  24       41.53       44.09     30.07 o 
  -7   5  24       75.90       80.22     26.81 o 
  -6   5  24      113.16      111.88     26.14 o 
  -5   5  24      137.49      149.86     26.72 o 
  -4   5  24       28.10       16.37     24.61 o 
  -3   5  24       14.41       34.07     25.72 o 
  -2   5  24      254.93      300.92     33.12 o 
  -1   5  24      110.72       64.66     27.51 o 
   0   5  24       88.84      154.40     30.18 o 
   1   5  24      151.91      160.34     33.35 o 
   2   5  24      205.87      249.07     38.62 o 
   3   5  24       32.32       12.70     31.45 o 
   4   5  24       57.94      110.54     44.81 o 
   5   5  24      635.73      728.67     67.39 o 
 -10   6  24     1212.90     1305.08    126.92 o 
  -9   6  24     1139.13     1102.03     61.75 o 
  -8   6  24       69.97       38.45     35.56 o 
  -7   6  24      460.93      385.46     41.68 o 
  -6   6  24     2262.38     2278.52     92.15 o 
  -5   6  24     2579.37     2408.23    107.84 o 
  -4   6  24      557.44      607.59     57.55 o 
  -3   6  24       55.33       92.67     32.88 o 
  -2   6  24     1449.55     1525.88     66.19 o 
  -1   6  24     3360.80     3371.39    103.00 o 
   0   6  24     2024.13     2046.39     74.95 o 
   1   6  24      233.69      203.25     39.92 o 
   2   6  24      135.49      116.15     39.27 o 
   3   6  24     1198.91     1108.18     65.72 o 
  -7   7  24       44.58       36.43     35.59 o 
  -6   7  24        7.27      -20.76     33.36 o 
  -5   7  24      197.48      109.13     32.88 o 
  -4   7  24      115.58      103.74     37.24 o 
  -3   7  24        5.80        1.33     30.09 o 
  -2   7  24       11.99       13.94     32.33 o 
  -1   7  24       23.38       18.96     34.04 o 
   0   7  24      204.22      221.82     44.12 o 
   1   7  24       62.14       92.70     58.81 o 
 -12   1  25      843.80      835.69     77.34 o 
 -11   1  25     1067.40     1046.59     81.97 o 
 -10   1  25        0.20       -8.34     30.39 o 
  -9   1  25     1561.59     1462.78     64.53 o 
  -8   1  25     4741.74     5081.18    139.48 o 
  -7   1  25     6614.04     6713.68    173.36 o 
  -6   1  25     2921.09     3057.64     97.09 o 
  -5   1  25       10.54        9.50     25.20 o 
  -4   1  25     7037.48     6852.91    174.77 o 
  -3   1  25    11026.97    11325.18    269.82 o 
  -2   1  25     3205.77     3323.90    100.55 o 
  -1   1  25      514.58      545.75     52.16 o 
   0   1  25      758.53      814.65     48.75 o 
   1   1  25     5824.61     6068.12    159.03 o 
   2   1  25     6097.21     6287.15    164.14 o 
   3   1  25     1009.85     1009.39     68.10 o 
   4   1  25      141.23      114.42     34.81 o 
   5   1  25      383.16      532.22     54.30 o 
   6   1  25      939.48     1054.21     90.34 o 
   7   1  25     1937.81     2141.28    170.23 o 
 -13   2  25       31.97       18.76     49.86 o 
 -12   2  25        8.70       56.63     37.30 o 
 -11   2  25      158.82      176.25     39.25 o 
 -10   2  25       81.95       52.19     29.15 o 
  -9   2  25       52.73       47.73     29.10 o 
  -8   2  25      230.19      198.17     28.37 o 
  -7   2  25        4.61       -4.14     21.43 o 
  -6   2  25      234.08      332.25     30.93 o 
  -5   2  25       65.41      103.35     24.38 o 
  -4   2  25        2.98       12.18     20.10 o 
  -3   2  25        9.91      -10.31     22.16 o 
  -2   2  25      102.79      128.09     34.82 o 
  -1   2  25      485.34      551.04     37.83 o 
   0   2  25        0.32       30.38     24.16 o 
   1   2  25      130.26      140.19     29.00 o 
   2   2  25       47.48       58.12     27.59 o 
   3   2  25       10.38       28.33     29.17 o 
   4   2  25      216.57      276.87     40.91 o 
   5   2  25      107.17      106.28     37.72 o 
   6   2  25      116.37      143.62     47.19 o 
   7   2  25       44.26      134.51     66.89 o 
 -13   3  25     2249.27     2284.21    129.97 o 
 -12   3  25     2444.89     2253.05     96.71 o 
 -11   3  25     1322.94     1157.63     68.11 o 
 -10   3  25        0.10       17.32     33.41 o 
  -9   3  25     2338.03     2314.59     94.19 o 
  -8   3  25     3278.23     3428.64    104.12 o 
  -7   3  25     1599.06     1645.80     64.09 o 
  -6   3  25      343.63      374.37     32.64 o 
  -5   3  25      427.07      356.45     31.38 o 
  -4   3  25     3610.13     3517.49     92.79 o 
  -3   3  25     6378.62     6456.91    178.42 o 
  -2   3  25     3579.85     3614.85    126.20 o 
  -1   3  25      902.70      886.55     46.90 o 
   0   3  25       51.35       58.32     27.21 o 
   1   3  25     3558.52     3443.74     97.90 o 
   2   3  25     5913.88     6054.33    178.37 o 
   3   3  25     2162.48     2191.57    142.25 o 
   4   3  25       13.29       21.05     35.14 o 
   5   3  25      449.18      516.63     57.69 o 
   6   3  25     2337.65     2478.88    110.04 o 
 -12   4  25       12.92        6.90     35.70 o 
 -11   4  25      555.38      726.99     50.62 o 
 -10   4  25       98.28      108.64     33.66 o 
  -9   4  25       49.34       80.37     30.29 o 
  -8   4  25       31.48       13.78     27.51 o 
  -7   4  25      106.55       97.47     26.63 o 
  -6   4  25      208.57      283.74     30.83 o 
  -5   4  25       88.29      117.32     26.70 o 
  -4   4  25        0.64       -9.08     21.84 o 
  -3   4  25        3.19        6.72     27.40 o 
  -2   4  25        6.45       -4.61     26.71 o 
  -1   4  25        7.82       36.95     27.57 o 
   0   4  25        1.98       30.18     29.19 o 
   1   4  25      252.99      184.56     42.62 o 
   2   4  25      113.47       71.85     34.94 o 
   3   4  25       61.09       52.72     37.44 o 
   4   4  25      321.00      296.40     49.18 o 
   5   4  25       86.21      115.04     47.37 o 
 -11   5  25      348.83      242.35     48.39 o 
 -10   5  25      283.66      217.08     39.96 o 
  -9   5  25     1743.64     1670.67     71.88 o 
  -8   5  25     2680.45     2585.23     92.38 o 
  -7   5  25     2177.00     2219.52     72.26 o 
  -6   5  25      603.51      589.51     47.81 o 
  -5   5  25       86.44      106.62     31.87 o 
  -4   5  25     1487.61     1394.56     56.95 o 
  -3   5  25     2552.76     2723.69     86.61 o 
  -2   5  25     1523.30     1533.29     59.09 o 
  -1   5  25      374.84      440.22     43.92 o 
   0   5  25       93.82       80.51     32.50 o 
   1   5  25     2334.96     2370.94    121.90 o 
   2   5  25     3426.15     3431.81    127.17 o 
   3   5  25     1494.26     1341.20     78.98 o 
   4   5  25       46.94       74.86     46.01 o 
  -9   6  25       19.55       42.44     47.04 o 
  -8   6  25      187.64      162.94     38.63 o 
  -7   6  25      274.87      355.79     57.33 o 
  -6   6  25      127.16      144.46     31.66 o 
  -5   6  25        4.03       11.72     35.56 o 
  -4   6  25      129.30      114.76     35.57 o 
  -3   6  25      116.38       99.98     29.02 o 
  -2   6  25       39.75       46.00     30.41 o 
  -1   6  25      297.47      335.78     38.48 o 
   0   6  25      371.91      409.18     43.45 o 
   1   6  25        1.81       -1.36     35.09 o 
   2   6  25        7.03       11.77     37.78 o 
  -5   7  25       60.49       63.82     32.74 o 
  -4   7  25     1183.07     1050.83     65.75 o 
  -3   7  25     1845.15     1941.62     90.38 o 
  -2   7  25     1105.12     1077.99     65.72 o 
  -1   7  25       98.05       91.95     48.17 o 
 -12   0  26       86.48      188.15     91.09 o 
 -11   0  26     1229.06     1332.29     93.69 o 
 -10   0  26     4390.32     4227.27    196.36 o 
  -9   0  26     1909.24     2199.10    116.97 o 
  -8   0  26       51.01       27.00     72.42 o 
  -7   0  26      139.33      136.29     46.31 o 
  -6   0  26     2881.11     2803.07    199.35 o 
  -5   0  26     8045.56     8537.41    743.63 o 
  -4   0  26     6720.57     7054.85    257.47 o 
  -3   0  26     1490.97     1496.31     90.64 o 
  -2   0  26     2207.12     2194.91    112.36 o 
  -1   0  26     5060.46     5228.37    201.60 o 
   0   0  26     5165.41     5215.37    198.98 o 
   1   0  26     2696.26     2440.65    117.70 o 
   2   0  26      152.81      197.77     49.49 o 
   3   0  26     2777.85     2777.06    276.99 o 
   4   0  26     1996.53     2111.61    212.04 o 
   5   0  26     1103.08     1115.44    125.43 o 
   6   0  26      145.77       62.72     77.65 o 
 -12   1  26       11.49       61.68     52.01 o 
 -11   1  26      166.76      244.15     47.82 o 
 -10   1  26      244.23      275.18     42.67 o 
  -9   1  26        2.58      -30.05     30.05 o 
  -8   1  26       41.33       32.91     32.76 o 
  -7   1  26       84.06       23.75     29.74 o 
  -6   1  26      105.95      177.58     32.30 o 
  -5   1  26      301.86      275.21     35.64 o 
  -4   1  26       58.65       93.27     30.25 o 
  -3   1  26       30.40       59.85     27.91 o 
  -2   1  26        1.44       12.76     26.16 o 
  -1   1  26      208.78      237.12     34.45 o 
   0   1  26      283.00      327.08     37.55 o 
   1   1  26      453.92      524.99     43.97 o 
   2   1  26        0.76       59.03     30.98 o 
   3   1  26        1.28       -7.31     30.87 o 
   4   1  26        0.73       11.69     37.47 o 
   5   1  26        5.77       24.90     40.46 o 
   6   1  26      257.41      278.37     64.78 o 
 -13   2  26      522.02      604.78     79.29 o 
 -12   2  26      180.92      208.80     59.59 o 
 -11   2  26     1322.42     1288.42    124.68 o 
 -10   2  26     2846.00     2918.05    116.87 o 
  -9   2  26     2942.76     3063.17     97.71 o 
  -8   2  26      515.03      607.93     39.20 o 
  -7   2  26      549.36      640.32     39.41 o 
  -6   2  26     2934.85     2803.94     80.42 o 
  -5   2  26     6826.69     6642.91    197.60 o 
  -4   2  26     3283.25     3209.48    101.86 o 
  -3   2  26        5.15       39.79     24.72 o 
  -2   2  26     1021.91     1001.22     52.19 o 
  -1   2  26     3677.07     3687.00    138.59 o 
   0   2  26     5341.58     5296.32    130.19 o 
   1   2  26     3944.92     3968.28    106.26 o 
   2   2  26        2.49        8.01     27.22 o 
   3   2  26     2486.84     2746.22     98.72 o 
   4   2  26     3004.15     3159.20    105.96 o 
   5   2  26     1981.15     2125.84    121.34 o 
   6   2  26      659.51      746.19     73.46 o 
 -12   3  26       80.07      113.02     44.94 o 
 -11   3  26        4.74       40.59     37.97 o 
 -10   3  26       35.81       18.67     34.53 o 
  -9   3  26       22.32       -7.40     30.51 o 
  -8   3  26        4.43      -16.84     27.37 o 
  -7   3  26       61.03       64.51     26.97 o 
  -6   3  26       19.89       20.00     24.98 o 
  -5   3  26      254.57      278.06     36.32 o 
  -4   3  26       38.69       28.54     22.79 o 
  -3   3  26      187.28      267.67     35.32 o 
  -2   3  26      779.07      798.25     46.87 o 
  -1   3  26       97.42       87.36     39.65 o 
   0   3  26      254.84      282.12     35.33 o 
   1   3  26      140.73      242.43     34.97 o 
   2   3  26       64.67       54.87     31.93 o 
   3   3  26       71.43       38.96     37.76 o 
   4   3  26       37.26       45.42     37.61 o 
   5   3  26       63.84       74.06     46.69 o 
 -11   4  26      839.74      758.88    119.39 o 
 -10   4  26     2708.90     2536.01    106.23 o 
  -9   4  26     2334.06     2596.39    125.22 o 
  -8   4  26      131.53      144.57     35.91 o 
  -7   4  26      825.32      840.89     52.43 o 
  -6   4  26     3251.21     3380.82     93.40 o 
  -5   4  26     2872.41     2806.42     83.37 o 
  -4   4  26     1088.28     1104.96     53.46 o 
  -3   4  26       32.56       58.52     29.34 o 
  -2   4  26     1371.27     1250.66     57.66 o 
  -1   4  26     1756.40     1688.64     67.35 o 
   0   4  26     2079.62     2181.50     77.69 o 
   1   4  26     1643.22     1698.48     76.07 o 
   2   4  26       64.36       80.36     36.01 o 
   3   4  26      981.63      913.89     69.00 o 
   4   4  26     2149.04     2058.13    103.37 o 
 -10   5  26       26.13       40.25     36.95 o 
  -9   5  26      470.92      528.12     53.45 o 
  -8   5  26      420.85      428.88     40.25 o 
  -7   5  26      128.27      131.27     31.42 o 
  -6   5  26      127.69      122.36     29.94 o 
  -5   5  26      554.54      557.52     39.90 o 
  -4   5  26       88.94      135.70     25.98 o 
  -3   5  26       17.63        5.56     33.55 o 
  -2   5  26        7.46      -30.35     30.35 o 
  -1   5  26       92.85       81.37     34.11 o 
   0   5  26       11.36        2.79     31.47 o 
   1   5  26       32.64       39.63     37.57 o 
   2   5  26        8.11       -4.80     42.83 o 
   3   5  26        0.66       13.58     44.84 o 
  -8   6  26      230.87      214.97     56.00 o 
  -7   6  26       17.83       11.31     30.19 o 
  -6   6  26     1223.35     1210.26     56.16 o 
  -5   6  26     3294.02     3473.80    115.67 o 
  -4   6  26     1329.36     1342.23     77.22 o 
  -3   6  26       95.32      137.75     30.72 o 
  -2   6  26      334.75      337.83     39.69 o 
  -1   6  26     2316.81     2493.84     80.96 o 
   0   6  26     2417.78     2417.64     95.60 o 
   1   6  26      470.27      518.63     62.25 o 
 -13   1  27     1180.50     1067.66    135.88 o 
 -12   1  27     1557.90     1689.29    108.62 o 
 -11   1  27     1013.80      929.52     84.29 o 
 -10   1  27       10.51       25.23     33.24 o 
  -9   1  27     1163.02     1096.71     60.63 o 
  -8   1  27     2936.72     3018.62    171.36 o 
  -7   1  27     3214.09     3376.56    107.87 o 
  -6   1  27     3284.40     3345.66    105.65 o 
  -5   1  27      495.71      553.09     52.80 o 
  -4   1  27     3002.27     2853.15     95.59 o 
  -3   1  27     5200.29     5284.21    245.70 o 
  -2   1  27     3110.38     3211.40    137.57 o 
  -1   1  27     1822.79     1833.30     74.19 o 
   0   1  27       78.93      106.24     32.76 o 
   1   1  27     3745.19     3843.82    116.50 o 
   2   1  27     6088.06     6265.92    219.41 o 
   3   1  27     2185.96     2297.60     85.80 o 
   4   1  27       49.63       75.33     41.02 o 
   5   1  27      138.60      210.45     49.63 o 
   6   1  27     1101.70     1051.20    117.22 o 
 -12   2  27      104.41       91.63     57.61 o 
 -11   2  27      129.96      123.45     53.73 o 
 -10   2  27       72.02       85.06     44.69 o 
  -9   2  27      420.68      401.29     53.53 o 
  -8   2  27        0.36      -27.39     31.15 o 
  -7   2  27        0.85       16.39     31.17 o 
  -6   2  27        6.20       30.08     30.05 o 
  -5   2  27        1.95      -26.87     28.46 o 
  -4   2  27      232.08      143.46     27.46 o 
  -3   2  27      283.37      300.88     42.24 o 
  -2   2  27        7.40        8.57     28.75 o 
  -1   2  27      361.39      328.93     40.82 o 
   0   2  27      282.79      336.42     40.57 o 
   1   2  27       17.97       68.51     34.27 o 
   2   2  27       65.73       49.07     32.90 o 
   3   2  27      306.01      425.50     52.23 o 
   4   2  27       63.38       83.14     44.33 o 
   5   2  27        3.63        1.30     48.97 o 
 -12   3  27     2030.27     2039.49     96.56 o 
 -11   3  27     2286.26     2247.52     98.82 o 
 -10   3  27       97.45       84.66     39.25 o 
  -9   3  27      386.62      402.90     47.99 o 
  -8   3  27     2396.83     2440.84     88.56 o 
  -7   3  27     3100.82     3072.84     97.78 o 
  -6   3  27     1097.10     1053.10     50.04 o 
  -5   3  27       85.76      132.41     27.35 o 
  -4   3  27     2918.85     2703.33    119.07 o 
  -3   3  27     5437.38     5172.44    130.79 o 
  -2   3  27     3168.98     3211.49     95.13 o 
  -1   3  27      863.40      850.61     58.18 o 
   0   3  27       32.48       -6.49     28.12 o 
   1   3  27      771.74      882.54     51.20 o 
   2   3  27     1978.13     2009.80     81.87 o 
   3   3  27     1346.22     1414.62    114.01 o 
   4   3  27      130.01      126.97     42.83 o 
   5   3  27      111.54      119.46     80.63 o 
 -11   4  27       36.04       47.18     49.06 o 
 -10   4  27       46.33       34.07     41.20 o 
  -9   4  27       64.50       83.79     43.48 o 
  -8   4  27        2.06      -30.48     30.48 o 
  -7   4  27       17.01       14.21     32.06 o 
  -6   4  27       98.71      131.52     30.78 o 
  -5   4  27       72.96       74.68     28.18 o 
  -4   4  27        8.79      -12.13     24.13 o 
  -3   4  27       66.27       50.25     34.38 o 
  -2   4  27        7.54       22.25     31.60 o 
  -1   4  27       72.32       69.72     31.51 o 
   0   4  27      123.18      165.72     35.33 o 
   1   4  27       95.72       85.96     34.84 o 
   2   4  27       77.80       92.35     38.95 o 
   3   4  27       48.79        6.15     40.25 o 
   4   4  27       95.99      112.99     60.75 o 
  -9   5  27      566.83      597.16     62.14 o 
  -8   5  27     1546.45     1541.15     84.49 o 
  -7   5  27     2717.45     2797.69    177.24 o 
  -6   5  27     1894.60     1851.24     78.72 o 
  -5   5  27       65.39       61.85     45.48 o 
  -4   5  27      843.19      918.03    115.54 o 
  -3   5  27     1494.04     1589.78     87.72 o 
  -2   5  27      862.15      934.74     55.71 o 
  -1   5  27      467.70      395.55     44.66 o 
   0   5  27      102.48       79.14     37.41 o 
   1   5  27     1856.77     1804.08     82.92 o 
   2   5  27     2144.47     2201.12    104.54 o 
  -7   6  27      137.20      167.24     86.61 o 
  -6   6  27      202.87      229.61     38.07 o 
  -5   6  27       64.48      128.65     34.11 o 
  -4   6  27       35.29       17.38     30.58 o 
  -3   6  27      151.35      173.04     36.63 o 
  -2   6  27      139.44      142.66     40.87 o 
  -1   6  27      114.55      130.51     42.17 o 
 -12   0  28       16.71      -31.36     83.62 o 
 -11   0  28      596.79      660.58     77.34 o 
 -10   0  28     2024.42     2275.23    209.05 o 
  -9   0  28     1136.34     1218.08     93.23 o 
  -8   0  28       85.70      153.35     54.37 o 
  -7   0  28      170.81      137.50     49.09 o 
  -6   0  28     1116.65     1073.16     83.98 o 
  -5   0  28     4108.74     4128.96    175.51 o 
  -4   0  28     6303.51     6049.02    231.67 o 
  -3   0  28     1430.29     1379.36     93.23 o 
  -2   0  28      587.12      549.96     65.93 o 
  -1   0  28     2855.11     2808.41    133.31 o 
   0   0  28     6474.61     6820.70    283.71 o 
   1   0  28     4575.81     4598.09    188.45 o 
   2   0  28        5.66      -31.36     46.46 o 
   3   0  28     1041.43     1290.90     97.81 o 
   4   0  28     2822.63     2933.65    157.54 o 
   5   0  28     2114.96     2124.86    176.20 o 
 -12   1  28       33.69      -18.33     52.69 o 
 -11   1  28        6.56      -26.44     42.46 o 
 -10   1  28        7.81      -32.18     35.69 o 
  -9   1  28       74.48       74.15     36.32 o 
  -8   1  28       11.14        8.17     33.71 o 
  -7   1  28        0.15       -5.80     31.87 o 
  -6   1  28        0.35       57.19     31.65 o 
  -5   1  28       24.59        7.73     30.74 o 
  -4   1  28      586.79      458.52     43.78 o 
  -3   1  28      208.37      210.49     35.05 o 
  -2   1  28      106.44      160.30     35.36 o 
  -1   1  28       36.71       42.97     31.26 o 
   0   1  28      198.67      143.69     36.01 o 
   1   1  28      259.63      223.49     38.27 o 
   2   1  28      170.43      306.45     43.38 o 
   3   1  28      208.68      310.61     44.45 o 
   4   1  28        2.18       10.05     43.92 o 
   5   1  28       95.00      141.51     64.30 o 
 -12   2  28        4.19      -55.25     55.25 o 
 -11   2  28     1033.81      937.93     89.28 o 
 -10   2  28     2375.44     2521.86    112.14 o 
  -9   2  28     2397.34     2612.60    138.45 o 
  -8   2  28     1041.99     1094.55     62.49 o 
  -7   2  28       57.11       61.18     35.49 o 
  -6   2  28     1530.91     1559.12     71.83 o 
  -5   2  28     4089.13     4365.91    130.02 o 
  -4   2  28     2357.52     2466.29     90.61 o 
  -3   2  28      441.96      501.31     46.74 o 
  -2   2  28      253.46      265.93     38.63 o 
  -1   2  28     1968.54     2004.42     79.93 o 
   0   2  28     3928.94     4088.03    131.04 o 
   1   2  28     1701.47     1716.88    101.39 o 
   2   2  28       11.51      -17.24     33.80 o 
   3   2  28      789.21      849.84     92.61 o 
   4   2  28     1563.39     1608.07     87.58 o 
 -11   3  28        9.34       73.73     58.54 o 
 -10   3  28      145.13       79.46     45.33 o 
  -9   3  28      100.74      140.96     37.18 o 
  -8   3  28        2.58      -13.44     33.62 o 
  -7   3  28       20.05      -19.88     28.53 o 
  -6   3  28      111.37      114.64     29.75 o 
  -5   3  28       26.27       17.30     26.85 o 
  -4   3  28        4.70      -17.77     24.72 o 
  -3   3  28        6.33       22.48     33.15 o 
  -2   3  28       23.21       57.21     31.62 o 
  -1   3  28        1.60        3.22     29.78 o 
   0   3  28       46.29       35.69     31.44 o 
   1   3  28       25.88       17.86     31.38 o 
   2   3  28       52.72       87.29     39.76 o 
   3   3  28       16.87       27.99     40.91 o 
   4   3  28       37.64      119.37     61.71 o 
 -10   4  28     2422.17     2413.16    108.72 o 
  -9   4  28     2436.71     2504.73    106.26 o 
  -8   4  28     1122.14     1130.26     63.60 o 
  -7   4  28       24.46       32.29     33.65 o 
  -6   4  28     1875.07     1791.93     67.88 o 
  -5   4  28     3856.01     3761.93    103.92 o 
  -4   4  28     2055.14     2105.88    105.61 o 
  -3   4  28      126.01      168.24     39.73 o 
  -2   4  28      608.30      768.65     50.79 o 
  -1   4  28     2133.59     1975.74    118.13 o 
   0   4  28     1547.69     1521.49     72.88 o 
   1   4  28      997.34      974.38     62.10 o 
   2   4  28       86.89      135.87     43.55 o 
   3   4  28      171.59      222.49     88.10 o 
  -8   5  28      267.60      251.49     51.80 o 
  -7   5  28      262.69      350.28     47.28 o 
  -6   5  28        7.31       35.61     33.13 o 
  -5   5  28       99.07       62.71     35.83 o 
  -4   5  28      179.95      196.68     35.25 o 
  -3   5  28      568.31      547.11     51.43 o 
  -2   5  28      106.64      121.04     36.14 o 
  -1   5  28       90.15       65.64     37.37 o 
   0   5  28      150.92       92.62     41.69 o 
   1   5  28       34.47       75.71     53.84 o 
 -11   1  29     2227.59     2228.00    106.73 o 
 -10   1  29      236.67      319.30     46.14 o 
  -9   1  29      555.15      609.39     58.19 o 
  -8   1  29     1688.11     1604.80    103.02 o 
  -7   1  29     2521.52     2514.91    102.90 o 
  -6   1  29     2010.92     2102.01     98.07 o 
  -5   1  29      161.71      227.76     37.83 o 
  -4   1  29      678.21      701.02     52.00 o 
  -3   1  29     1515.46     1705.92     74.43 o 
  -2   1  29     1743.70     1788.02     76.73 o 
  -1   1  29     1850.12     1902.68     77.82 o 
   0   1  29      209.30      173.65     38.41 o 
   1   1  29     1045.08     1100.51     62.91 o 
   2   1  29     3720.72     4037.28    141.82 o 
   3   1  29     2149.88     2493.36     94.97 o 
   4   1  29      597.81      740.09     69.25 o 
 -11   2  29        1.56      -17.45     76.90 o 
 -10   2  29        5.90        1.40     45.86 o 
  -9   2  29        4.77      -17.47     42.19 o 
  -8   2  29       59.02       -5.65     35.80 o 
  -7   2  29      149.40      134.30     40.26 o 
  -6   2  29       93.05      133.25     38.03 o 
  -5   2  29        3.34       26.36     32.58 o 
  -4   2  29      100.25       80.90     34.14 o 
  -3   2  29      116.07       51.64     33.76 o 
  -2   2  29       91.61      105.49     36.15 o 
  -1   2  29        3.39       45.73     34.62 o 
   0   2  29       32.74       59.47     35.75 o 
   1   2  29        2.39       46.69     37.72 o 
   2   2  29       49.36       89.96     39.28 o 
   3   2  29       22.00       42.71     46.07 o 
 -10   3  29      313.29      368.52     60.21 o 
  -9   3  29       53.14       92.40     50.13 o 
  -8   3  29      833.93      987.70     76.24 o 
  -7   3  29     2178.79     2398.65    126.23 o 
  -6   3  29     3260.19     3302.47    166.59 o 
  -5   3  29      250.82      297.90     42.03 o 
  -4   3  29     1667.33     1646.28     94.60 o 
  -3   3  29     3396.56     3407.47    111.69 o 
  -2   3  29     3151.27     2971.41    104.33 o 
  -1   3  29     1551.09     1535.18     66.62 o 
   0   3  29       16.89       41.13     33.16 o 
   1   3  29     1284.19     1496.39     74.34 o 
   2   3  29     1209.72     1222.14    138.13 o 
   3   3  29     1121.24     1320.12    103.51 o 
  -9   4  29      255.71      241.57     61.87 o 
  -8   4  29      251.70      218.99     46.12 o 
  -7   4  29        7.53       -3.40     33.45 o 
  -6   4  29       25.78        2.02     30.32 o 
  -5   4  29        3.31       -9.16     30.18 o 
  -4   4  29        0.56      -29.06     29.06 o 
  -3   4  29        5.32      -15.11     27.14 o 
  -2   4  29      250.24      237.62     41.47 o 
  -1   4  29      242.32      363.19     43.31 o 
   0   4  29       29.08       17.71     37.02 o 
   1   4  29      148.38      150.25     43.80 o 
  -7   5  29     1686.71     1868.09    144.10 o 
  -6   5  29     1353.46     1236.21     69.73 o 
  -5   5  29      234.66      264.06     43.41 o 
  -4   5  29      309.20      315.89     41.07 o 
  -3   5  29     1819.98     1837.60     85.14 o 
  -2   5  29     2464.21     2464.15     93.21 o 
  -1   5  29      874.11      907.05     70.75 o 
 -11   0  30       42.97       40.47     61.13 o 
 -10   0  30     1380.70     1491.69    191.13 o 
  -9   0  30     2496.27     2586.66    139.54 o 
  -8   0  30      713.88      802.34     84.60 o 
  -7   0  30       23.20       -0.25     49.59 o 
  -6   0  30     1293.94     1388.08    115.72 o 
  -5   0  30     2773.88     2814.97    202.33 o 
  -4   0  30     1377.97     1560.19    103.81 o 
  -3   0  30      824.78      885.58    137.38 o 
  -2   0  30        4.55       32.58     46.98 o 
  -1   0  30     1035.75     1007.06     88.12 o 
   0   0  30     2565.61     2416.38    129.76 o 
   1   0  30     2481.40     2361.82    129.34 o 
   2   0  30      643.44      827.70     84.47 o 
   3   0  30       22.28       17.92     55.96 o 
 -11   1  30        1.08       13.77     52.41 o 
 -10   1  30        4.11      -10.42     40.60 o 
  -9   1  30      201.29      128.10     41.49 o 
  -8   1  30      250.84      185.80     42.30 o 
  -7   1  30       46.53       57.67     36.13 o 
  -6   1  30        5.12      -16.37     34.92 o 
  -5   1  30       16.40        1.65     34.08 o 
  -4   1  30      296.71      246.83     41.76 o 
  -3   1  30      181.04      112.63     34.85 o 
  -2   1  30       50.79       46.94     44.83 o 
  -1   1  30       32.40       98.06     40.52 o 
   0   1  30        2.89       -7.62     36.47 o 
   1   1  30        8.33       -0.83     36.36 o 
   2   1  30       20.59       78.04     41.62 o 
   3   1  30        6.23       37.55     49.28 o 
 -10   2  30     1966.12     1988.93    103.23 o 
  -9   2  30     2216.86     2371.35    111.53 o 
  -8   2  30     1309.63     1372.50     75.07 o 
  -7   2  30      100.03       61.97     40.52 o 
  -6   2  30      584.80      645.58     57.98 o 
  -5   2  30     2665.08     2564.77    114.83 o 
  -4   2  30     3378.29     3378.97    112.11 o 
  -3   2  30      498.49      592.16     52.65 o 
  -2   2  30       35.95       63.48     34.20 o 
  -1   2  30     1104.83     1188.81     67.01 o 
   0   2  30     2910.69     2946.47    129.75 o 
   1   2  30     1379.04     1525.11     76.27 o 
   2   2  30       72.73       82.95     40.95 o 
  -9   3  30        0.90       19.73     48.70 o 
  -8   3  30       47.10      108.19     49.07 o 
  -7   3  30       11.32       83.26     41.09 o 
  -6   3  30       41.70       14.60     37.82 o 
  -5   3  30      158.60      201.24     62.93 o 
  -4   3  30       38.32       16.92     37.29 o 
  -3   3  30       17.82       -1.77     35.22 o 
  -2   3  30        8.86       -7.99     36.00 o 
  -1   3  30       20.97       62.35     39.66 o 
   0   3  30        1.63       29.15     42.00 o 
   1   3  30       13.96       89.27     44.31 o 
  -8   4  30      947.67      910.98     80.00 o 
  -7   4  30      230.86      175.40     52.37 o 
  -6   4  30      359.49      367.68     41.36 o 
  -5   4  30     1829.03     1769.65     70.26 o 
  -4   4  30     1877.71     1753.12     79.88 o 
  -3   4  30     1162.58     1229.51    132.07 o 
  -2   4  30        5.27       59.55     39.58 o 
  -1   4  30     1470.80     1542.92     71.29 o 
   0   4  30     2746.52     2781.89    143.76 o 
 -10   1  31      467.66      682.62     61.65 o 
  -9   1  31        3.73       18.92     40.09 o 
  -8   1  31      899.35     1010.58     72.95 o 
  -7   1  31     2956.97     2806.09    102.20 o 
  -6   1  31     2330.23     2307.78     92.79 o 
  -5   1  31      428.82      543.22     72.63 o 
  -4   1  31      234.97      239.48     40.97 o 
  -3   1  31     1377.37     1415.67     71.99 o 
  -2   1  31     1922.99     2038.06     94.62 o 
  -1   1  31     1774.66     1685.58     83.55 o 
   0   1  31      154.95      184.57     42.88 o 
   1   1  31      388.54      456.09     51.82 o 
   2   1  31     1410.42     1680.91     95.78 o 
  -9   2  31       57.94       90.98     54.88 o 
  -8   2  31        2.48       -9.35     39.88 o 
  -7   2  31       64.82       13.47     40.12 o 
  -6   2  31      386.59      416.19     50.38 o 
  -5   2  31      204.29      244.18     43.49 o 
  -4   2  31       20.87        2.93     35.36 o 
  -3   2  31      226.29      204.37     42.13 o 
  -2   2  31       30.89       44.33     38.00 o 
  -1   2  31        4.39      -16.70     39.02 o 
   0   2  31       48.37       39.29     40.62 o 
   1   2  31        7.94      -30.41     50.53 o 
  -8   3  31      186.15      312.08    103.03 o 
  -7   3  31      775.36      733.37     61.27 o 
  -6   3  31     1206.86     1308.00     84.70 o 
  -5   3  31      265.06      335.47     49.58 o 
  -4   3  31      125.11      117.48     42.60 o 
  -3   3  31     1211.08     1328.19    104.11 o 
  -2   3  31     3322.71     3584.65    122.97 o 
  -1   3  31     2972.25     2873.09    137.94 o 
   0   3  31      211.08      182.96     79.50 o 
  -6   4  31        3.67      -32.85     73.17 o 
  -5   4  31        2.82       53.84     38.87 o 
  -4   4  31        1.58       -7.40     33.68 o 
  -3   4  31        1.24      -33.94     33.94 o 
  -9   0  32     2350.97     2372.46    145.59 o 
  -8   0  32     1654.46     1493.02    113.06 o 
  -7   0  32       79.14      196.71     64.22 o 
  -6   0  32     1355.58     1381.56    105.80 o 
  -5   0  32     2485.70     2806.54    221.74 o 
  -4   0  32     1084.60     1303.60    216.52 o 
  -3   0  32     1043.13     1036.08     93.40 o 
  -2   0  32       38.06       60.71     55.60 o 
  -1   0  32     1242.69     1256.90    102.35 o 
   0   0  32     1918.59     1897.04    122.84 o 
  -8   1  32       46.75       58.14     44.21 o 
  -7   1  32       96.31       95.17     44.44 o 
  -6   1  32       50.51       50.19     48.49 o 
  -5   1  32        8.55       20.34     38.92 o 
  -4   1  32      164.06       94.04     42.46 o 
  -3   1  32       65.46       27.29     48.06 o 
  -2   1  32        0.10        6.12     39.90 o 
  -1   1  32       86.99      166.03     43.49 o 
   0   1  32       30.22       20.31     42.38 o 
  -8   2  32     1272.78     1288.97    102.35 o 
  -7   2  32      272.78      328.92     51.59 o 
  -6   2  32      222.69      240.45     56.47 o 
  -5   2  32     1328.95     1499.53     82.00 o 
  -4   2  32     1938.47     1953.20    133.84 o 
  -3   2  32     1210.19     1294.06     73.56 o 
  -2   2  32       36.33       41.54     43.40 o 
  -1   2  32      537.82      593.85     70.26 o 
  -6   3  32       10.77      -43.69     56.42 o 
  -5   3  32        2.17       -4.55     46.67 o 
  -4   3  32      104.83      133.21     47.59 o 
  -3   3  32      431.81      480.15     66.37 o 
  -7   1  33     1843.30     1897.89    170.23 o 
  -6   1  33     2520.65     2312.89     97.25 o 
  -5   1  33      561.65      567.86     59.81 o 
  -4   1  33      150.98      169.49     47.56 o 
  -3   1  33      970.95      878.36     65.98 o 
  -2   1  33     2071.52     2353.32    207.56 o 
  -5   2  33       73.55      209.05     95.57 o 
  -4   2  33      290.87      444.98    107.51 o 
                                                 
